# Supplementary material for: The modified south African triage scale system for mortality prediction in resource-constrained emergency surgical centers: a retrospective cohort study
Source: BMC Health Serv Res. 2017 Aug 23;17:594. doi: 10.1186/s12913-017-2541-4 (PMC5569494; doi:10.1186/s12913-017-2541-4)
Supplement: Supplementary file 1 — Contents the entire data-set of the cohort of patients hospitalized at the Nap Kenbe Hospital Haiti that served to establish the model. (CSV 252 kb) [file 12913_2017_2541_MOESM1_ESM.csv]

age	couleurdutriage	catgoriedesortie	surveillancechirurgicale	deces	r	o	y	tat	tvk	pvo	tvg	age45
20	R	Admis	TVG	0	1	0	0	0	0	0	1	0
19	O	Admis	TVK	0	0	1	0	0	1	0	0	0
24	Y	Admis	TVK	0	0	0	1	0	1	0	0	0
27	Y	Admis	TAT	0	0	0	1	1	0	0	0	0
33	Y	Admis	TVG	0	0	0	1	0	0	0	1	0
23	Y	Admis	TVK	0	0	0	1	0	1	0	0	0
23	O	Admis	TAT	0	0	1	0	1	0	0	0	0
24	O	Admis	TAT	0	0	1	0	1	0	0	0	0
20	O	Admis	TVG	0	0	1	0	0	0	0	1	0
10	O	Admis	TVK	0	0	1	0	0	1	0	0	0
70	Y	Admis	TAO	0	0	0	1	0	0	0	0	1
22	Y	Admis	TVA	0	0	0	1	0	0	0	0	0
19	O	Admis	TAT	0	0	1	0	1	0	0	0	0
29	O	Admis	TAT	0	0	1	0	1	0	0	0	0
77	O	Admis	TAO	0	0	1	0	0	0	0	0	1
6	Y	Admis	TAO	0	0	0	1	0	0	0	0	0
17	O	Admis	TAT	0	0	1	0	1	0	0	0	0
25	O	Admis	TVK	0	0	1	0	0	1	0	0	0
40	G	Admis	TAO	0	0	0	0	0	0	0	0	0
7	O	Admis	PVO	0	0	1	0	0	0	1	0	0
52	Y	Admis	TAO	0	0	0	1	0	0	0	0	1
15	O	Admis	TAO	0	0	1	0	0	0	0	0	0
29	O	Admis	TAT	0	0	1	0	1	0	0	0	0
33	O	Admis	TAT	0	0	1	0	1	0	0	0	0
7	O	Admis	TAO	0	0	1	0	0	0	0	0	0
16	Y	Admis	TAO	0	0	0	1	0	0	0	0	0
26	Y	Admis	PVO	0	0	0	1	0	0	1	0	0
28	Y	Admis	TAT	0	0	0	1	1	0	0	0	0
13	O	Admis	TVG	0	0	1	0	0	0	0	1	0
50	O	Admis	TAT	0	0	1	0	1	0	0	0	1
13	O	Admis	TAT	0	0	1	0	1	0	0	0	0
34	O	Admis	TAT	0	0	1	0	1	0	0	0	0
21	O	Admis	TVG	0	0	1	0	0	0	0	1	0
26	Y	Admis	TVG	0	0	0	1	0	0	0	1	0
26	O	Admis	TVK	0	0	1	0	0	1	0	0	0
26	O	Admis	TAT	0	0	1	0	1	0	0	0	0
38	O	Admis	TVK	0	0	1	0	0	1	0	0	0
72	Y	Admis	TAT	0	0	0	1	1	0	0	0	1
42	O	Admis	TVG	0	0	1	0	0	0	0	1	0
37	O	Admis	TAO	0	0	1	0	0	0	0	0	0
13	Y	Admis	TAO	0	0	0	1	0	0	0	0	0
18	Y	Admis	TAT	0	0	0	1	1	0	0	0	0
20	O	Admis	TVK	0	0	1	0	0	1	0	0	0
43	R	Admis	TAT	0	1	0	0	1	0	0	0	0
32	O	Admis	TVG	0	0	1	0	0	0	0	1	0
22	O	Admis	TAT	0	0	1	0	1	0	0	0	0
55	Y	Admis	TAT	0	0	0	1	1	0	0	0	1
26	O	Admis	TVG	0	0	1	0	0	0	0	1	0
28	Y	Admis	TAT	0	0	0	1	1	0	0	0	0
7	Y	Admis	TAT	0	0	0	1	1	0	0	0	0
34	O	Admis	TAO	0	0	1	0	0	0	0	0	0
40	O	Admis	TAT	0	0	1	0	1	0	0	0	0
14	Y	Admis	PVO	0	0	0	1	0	0	1	0	0
23	Y	Admis	TAO	0	0	0	1	0	0	0	0	0
46	O	Admis	TVG	0	0	1	0	0	0	0	1	1
29	O	Admis	TAT	0	0	1	0	1	0	0	0	0
62	Y	Admis	TAO	0	0	0	1	0	0	0	0	1
33	O	Admis	TAT	0	0	1	0	1	0	0	0	0
70	O	Admis	TAT	0	0	1	0	1	0	0	0	1
38	O	Admis	TVG	0	0	1	0	0	0	0	1	0
14	Y	Admis	PVO	0	0	0	1	0	0	1	0	0
42	Y	Admis	TAO	0	0	0	1	0	0	0	0	0
28	R	Admis	TVG	1	1	0	0	0	0	0	1	0
32	Y	Admis	TAO	0	0	0	1	0	0	0	0	0
43	O	Admis	TVG	0	0	1	0	0	0	0	1	0
20	O	Admis	TAT	0	0	1	0	1	0	0	0	0
57	O	Admis	TVA	0	0	1	0	0	0	0	0	1
48	Y	Admis	TAT	0	0	0	1	1	0	0	0	1
29	Y	Admis	TAT	0	0	0	1	1	0	0	0	0
15	Y	Admis	TAO	0	0	0	1	0	0	0	0	0
19	Y	Admis	TAO	0	0	0	1	0	0	0	0	0
17	O	Admis	TAT	0	0	1	0	1	0	0	0	0
24	O	Admis	TVG	0	0	1	0	0	0	0	1	0
25	Y	Admis	TVG	0	0	0	1	0	0	0	1	0
24	Y	Admis	TAT	0	0	0	1	1	0	0	0	0
40	Y	Admis	TVK	0	0	0	1	0	1	0	0	0
27	O	Admis	TAT	0	0	1	0	1	0	0	0	0
6	Y	Admis	TAO	0	0	0	1	0	0	0	0	0
32	Y	Admis	TAT	0	0	0	1	1	0	0	0	0
11	Y	Admis	TAO	0	0	0	1	0	0	0	0	0
33	O	Admis	TAT	0	0	1	0	1	0	0	0	0
8	O	Admis	TAT	0	0	1	0	1	0	0	0	0
20	O	Admis	TVG	0	0	1	0	0	0	0	1	0
19	O	Admis	TVG	0	0	1	0	0	0	0	1	0
17	Y	Admis	TAO	0	0	0	1	0	0	0	0	0
27	Y	Admis	TAT	0	0	0	1	1	0	0	0	0
45	O	Admis	TVG	0	0	1	0	0	0	0	1	0
28	G	Admis	TVK	0	0	0	0	0	1	0	0	0
34	O	Admis	TAT	0	0	1	0	1	0	0	0	0
27	O	Admis	TAT	0	0	1	0	1	0	0	0	0
24	O	Admis	TAT	0	0	1	0	1	0	0	0	0
29	Y	Admis	TAT	0	0	0	1	1	0	0	0	0
28	O	Admis	TAT	0	0	1	0	1	0	0	0	0
14	O	Admis	PVO	0	0	1	0	0	0	1	0	0
15	Y	Admis	TAT	0	0	0	1	1	0	0	0	0
32	R	Admis	TVK	0	1	0	0	0	1	0	0	0
17	O	Admis	TAO	0	0	1	0	0	0	0	0	0
56	O	Admis	TAT	0	0	1	0	1	0	0	0	1
74	Y	Admis	TVG	0	0	0	1	0	0	0	1	1
8	Y	Admis	TAO	0	0	0	1	0	0	0	0	0
3	Y	Admis	TAO	0	0	0	1	0	0	0	0	0
56	Y	Admis	PVO	0	0	0	1	0	0	1	0	1
80	O	Admis	TAO	0	0	1	0	0	0	0	0	1
18	O	Admis	TVG	0	0	1	0	0	0	0	1	0
6	G	Admis	TAO	0	0	0	0	0	0	0	0	0
35	Y	Admis	PVO	0	0	0	1	0	0	1	0	0
28	O	Admis	TAT	0	0	1	0	1	0	0	0	0
67	Y	Admis	PVO	0	0	0	1	0	0	1	0	1
36	O	Admis	TAT	0	0	1	0	1	0	0	0	0
37	O	Admis	TAT	0	0	1	0	1	0	0	0	0
7	O	Admis	TAO	0	0	1	0	0	0	0	0	0
19	O	Admis	TAT	0	0	1	0	1	0	0	0	0
30	O	Admis	TAT	0	0	1	0	1	0	0	0	0
43	Y	Admis	TAT	0	0	0	1	1	0	0	0	0
32	O	Admis	TAT	0	0	1	0	1	0	0	0	0
18	Y	Admis	TAT	0	0	0	1	1	0	0	0	0
25	Y	Admis	TAT	0	0	0	1	1	0	0	0	0
26	R	Admis	TVG	0	1	0	0	0	0	0	1	0
17	O	Admis	TVG	0	0	1	0	0	0	0	1	0
37	O	Admis	TAT	0	0	1	0	1	0	0	0	0
18	O	Admis	TAO	0	0	1	0	0	0	0	0	0
54	Y	Admis	TAO	0	0	0	1	0	0	0	0	1
14	O	Admis	TAT	0	0	1	0	1	0	0	0	0
36	O	Admis	TAT	0	0	1	0	1	0	0	0	0
30	O	Admis	TAT	0	0	1	0	1	0	0	0	0
22	O	Admis	TVG	0	0	1	0	0	0	0	1	0
58	O	Admis	TAT	0	0	1	0	1	0	0	0	1
35	Y	Admis	TAO	0	0	0	1	0	0	0	0	0
32	Y	Admis	TAT	0	0	0	1	1	0	0	0	0
37	O	Admis	TVG	0	0	1	0	0	0	0	1	0
25	R	deces	TAT	1	1	0	0	1	0	0	0	0
30	O	Admis	TAT	0	0	1	0	1	0	0	0	0
58	Y	Admis	TAO	0	0	0	1	0	0	0	0	1
28	O	Admis	TAT	0	0	1	0	1	0	0	0	0
10	Y	Admis	TAT	0	0	0	1	1	0	0	0	0
9	G	Admis	TAO	0	0	0	0	0	0	0	0	0
35	R	Admis	TVG	1	1	0	0	0	0	0	1	0
14	Y	Admis	TAO	0	0	0	1	0	0	0	0	0
2	G	Admis	TAO	0	0	0	0	0	0	0	0	0
32	O	Admis	TAT	0	0	1	0	1	0	0	0	0
27	Y	Admis	TAT	0	0	0	1	1	0	0	0	0
69	O	Admis	TAO	0	0	1	0	0	0	0	0	1
29	Y	Admis	TAT	0	0	0	1	1	0	0	0	0
34	Y	Admis	TAT	0	0	0	1	1	0	0	0	0
0	O	Admis	TAO	0	0	1	0	0	0	0	0	0
32	O	Admis	PVO	0	0	1	0	0	0	1	0	0
25	O	Admis	TAT	0	0	1	0	1	0	0	0	0
47	Y	Admis	TVK	0	0	0	1	0	1	0	0	1
26	Y	Admis	TAT	0	0	0	1	1	0	0	0	0
74	Y	Admis	PVO	1	0	0	1	0	0	1	0	1
23	Y	Admis	TAT	0	0	0	1	1	0	0	0	0
1	Y	Admis	TAO	0	0	0	1	0	0	0	0	0
26	Y	Admis	TAT	0	0	0	1	1	0	0	0	0
38	O	Admis	TAT	0	0	1	0	1	0	0	0	0
53	Y	Admis	TAT	0	0	0	1	1	0	0	0	1
52	G	Admis	TAT	0	0	0	0	1	0	0	0	1
39	Y	Admis	TAO	0	0	0	1	0	0	0	0	0
33	R	Admis	TAT	0	1	0	0	1	0	0	0	0
25	G	Admis	TAO	0	0	0	0	0	0	0	0	0
28	Y	Admis	TAT	0	0	0	1	1	0	0	0	0
25	O	Admis	TVG	0	0	1	0	0	0	0	1	0
15	O	Admis	TAO	0	0	1	0	0	0	0	0	0
63	O	Admis	TAT	0	0	1	0	1	0	0	0	1
35	O	Admis	TAO	0	0	1	0	0	0	0	0	0
15	O	Admis	TAT	0	0	1	0	1	0	0	0	0
33	O	Admis	TAT	0	0	1	0	1	0	0	0	0
20	Y	Admis	PVO	0	0	0	1	0	0	1	0	0
14	Y	Admis	TAO	0	0	0	1	0	0	0	0	0
38	O	Admis	TAT	0	0	1	0	1	0	0	0	0
12	R	Admis	TAO	0	1	0	0	0	0	0	0	0
24	O	Admis	TVG	0	0	1	0	0	0	0	1	0
17	Y	Admis	PVO	0	0	0	1	0	0	1	0	0
27	Y	Admis	TAO	0	0	0	1	0	0	0	0	0
70	Y	Admis	TAO	0	0	0	1	0	0	0	0	1
24	Y	Admis	TAT	0	0	0	1	1	0	0	0	0
40	O	Admis	TAT	0	0	1	0	1	0	0	0	0
5	Y	Admis	TAO	0	0	0	1	0	0	0	0	0
14	O	Admis	TVG	0	0	1	0	0	0	0	1	0
20	Y	Admis	TAO	0	0	0	1	0	0	0	0	0
50	O	Admis	TAT	0	0	1	0	1	0	0	0	1
27	Y	Admis	TAO	0	0	0	1	0	0	0	0	0
29	O	Admis	PVO	0	0	1	0	0	0	1	0	0
17	Y	Admis	TAO	0	0	0	1	0	0	0	0	0
35	O	Admis	TVG	0	0	1	0	0	0	0	1	0
33	Y	Admis	TAT	0	0	0	1	1	0	0	0	0
20	R	Admis	TAT	0	1	0	0	1	0	0	0	0
23	Y	Admis	TVG	0	0	0	1	0	0	0	1	0
18	Y	Admis	TVK	0	0	0	1	0	1	0	0	0
43	Y	Admis	TAT	0	0	0	1	1	0	0	0	0
43	Y	Admis	TAT	0	0	0	1	1	0	0	0	0
16	Y	Admis	TVG	0	0	0	1	0	0	0	1	0
11	O	Admis	TAT	0	0	1	0	1	0	0	0	0
30	G	Admis	PVO	0	0	0	0	0	0	1	0	0
21	O	Admis	PVO	0	0	1	0	0	0	1	0	0
11	Y	Admis	TAT	0	0	0	1	1	0	0	0	0
32	R	Admis	TAT	0	1	0	0	1	0	0	0	0
2	Y	Admis	TAO	0	0	0	1	0	0	0	0	0
59	O	Admis	TAO	0	0	1	0	0	0	0	0	1
33	Y	Admis	TVK	0	0	0	1	0	1	0	0	0
17	O	Admis	TVG	0	0	1	0	0	0	0	1	0
9	O	Admis	TAT	0	0	1	0	1	0	0	0	0
17	O	Admis	TAT	0	0	1	0	1	0	0	0	0
7	Y	Admis	TAO	0	0	0	1	0	0	0	0	0
24	Y	Admis	TAT	0	0	0	1	1	0	0	0	0
25	O	Admis	TVK	0	0	1	0	0	1	0	0	0
55	O	Admis	TVK	0	0	1	0	0	1	0	0	1
20	O	Admis	TVK	1	0	1	0	0	1	0	0	0
31	O	Admis	TAO	0	0	1	0	0	0	0	0	0
24	Y	Admis	TAO	0	0	0	1	0	0	0	0	0
48	Y	Admis	TAO	0	0	0	1	0	0	0	0	1
45	O	Admis	TVK	0	0	1	0	0	1	0	0	0
5	Y	Admis	TAO	0	0	0	1	0	0	0	0	0
25	Y	Admis	TAT	0	0	0	1	1	0	0	0	0
18	G	Admis	PVO	0	0	0	0	0	0	1	0	0
36	O	Admis	TAT	0	0	1	0	1	0	0	0	0
36	O	Admis	TAT	0	0	1	0	1	0	0	0	0
8	Y	Admis	TAO	0	0	0	1	0	0	0	0	0
21	R	Admis	PVO	0	1	0	0	0	0	1	0	0
34	O	Admis	TVG	0	0	1	0	0	0	0	1	0
23	Y	Admis	TAT	0	0	0	1	1	0	0	0	0
44	O	Admis	TAO	0	0	1	0	0	0	0	0	0
19	Y	Admis	TAO	0	0	0	1	0	0	0	0	0
12	O	Admis	TAT	0	0	1	0	1	0	0	0	0
31	Y	Admis	TAT	0	0	0	1	1	0	0	0	0
14	O	Admis	TVG	0	0	1	0	0	0	0	1	0
10	O	Admis	TAO	0	0	1	0	0	0	0	0	0
66	O	Admis	TAO	0	0	1	0	0	0	0	0	1
35	O	Admis	TAT	0	0	1	0	1	0	0	0	0
1	O	Admis	TAO	0	0	1	0	0	0	0	0	0
34	R	Admis	TAT	0	1	0	0	1	0	0	0	0
28	O	Admis	TVG	0	0	1	0	0	0	0	1	0
101	G	Admis	TAT	0	0	0	0	1	0	0	0	1
36	O	Admis	PVO	0	0	1	0	0	0	1	0	0
44	O	Admis	TAT	0	0	1	0	1	0	0	0	0
14	Y	Admis	TAT	0	0	0	1	1	0	0	0	0
11	Y	Admis	TAO	0	0	0	1	0	0	0	0	0
35	R	Admis	TAT	0	1	0	0	1	0	0	0	0
48	Y	Admis	TAT	0	0	0	1	1	0	0	0	1
37	O	Admis	TAO	0	0	1	0	0	0	0	0	0
48	R	Admis	TAT	0	1	0	0	1	0	0	0	1
19	O	Admis	TVK	0	0	1	0	0	1	0	0	0
76	O	Admis	TAO	0	0	1	0	0	0	0	0	1
33	Y	Admis	TAT	0	0	0	1	1	0	0	0	0
23	Y	Admis	PVO	0	0	0	1	0	0	1	0	0
27	O	Admis	TAO	0	0	1	0	0	0	0	0	0
44	O	Admis	TAO	0	0	1	0	0	0	0	0	0
5	O	Admis	TAO	0	0	1	0	0	0	0	0	0
59	Y	Admis	TAO	0	0	0	1	0	0	0	0	1
44	R	Admis	TVG	0	1	0	0	0	0	0	1	0
9	Y	Admis	TAO	0	0	0	1	0	0	0	0	0
53	O	Admis	TVG	0	0	1	0	0	0	0	1	1
55	O	Admis	TAT	0	0	1	0	1	0	0	0	1
21	G	Admis	TAT	0	0	0	0	1	0	0	0	0
28	O	Admis	TVG	0	0	1	0	0	0	0	1	0
23	O	Admis	TAT	0	0	1	0	1	0	0	0	0
47	Y	Admis	TAO	0	0	0	1	0	0	0	0	1
2	O	Admis	TAO	0	0	1	0	0	0	0	0	0
27	O	Admis	TVG	1	0	1	0	0	0	0	1	0
11	Y	Admis	TAO	0	0	0	1	0	0	0	0	0
12	Y	Admis	TVK	0	0	0	1	0	1	0	0	0
11	Y	Admis	TAO	0	0	0	1	0	0	0	0	0
16	Y	Admis	TVK	0	0	0	1	0	1	0	0	0
44	Y	Admis	TAO	0	0	0	1	0	0	0	0	0
40	O	Admis	TAO	0	0	1	0	0	0	0	0	0
24	O	Admis	TAO	0	0	1	0	0	0	0	0	0
18	O	Admis	TAT	0	0	1	0	1	0	0	0	0
10	O	Admis	TAO	0	0	1	0	0	0	0	0	0
15	O	Admis	TVK	0	0	1	0	0	1	0	0	0
63	O	Admis	TAT	0	0	1	0	1	0	0	0	1
32	Y	Admis	TAO	0	0	0	1	0	0	0	0	0
29	Y	Admis	TVK	0	0	0	1	0	1	0	0	0
13	Y	Admis	TAO	0	0	0	1	0	0	0	0	0
45	O	Admis	TVG	0	0	1	0	0	0	0	1	0
33	R	Admis	TVG	0	1	0	0	0	0	0	1	0
21	O	Admis	TAO	0	0	1	0	0	0	0	0	0
33	O	Admis	TAO	0	0	1	0	0	0	0	0	0
40	O	Admis	TVG	0	0	1	0	0	0	0	1	0
17	Y	Admis	TAO	0	0	0	1	0	0	0	0	0
14	Y	Admis	TAO	0	0	0	1	0	0	0	0	0
33	R	Admis	TVG	0	1	0	0	0	0	0	1	0
36	R	Admis	TVG	0	1	0	0	0	0	0	1	0
31	O	Admis	TAT	0	0	1	0	1	0	0	0	0
15	O	Admis	TAT	0	0	1	0	1	0	0	0	0
51	Y	Admis	TAO	0	0	0	1	0	0	0	0	1
3	Y	Admis	TAO	0	0	0	1	0	0	0	0	0
33	O	Admis	TAT	0	0	1	0	1	0	0	0	0
34	G	Admis	PVO	0	0	0	0	0	0	1	0	0
22	Y	Admis	TAT	0	0	0	1	1	0	0	0	0
23	O	Admis	TVG	0	0	1	0	0	0	0	1	0
32	O	Admis	TVG	0	0	1	0	0	0	0	1	0
32	O	Admis	TAT	0	0	1	0	1	0	0	0	0
46	O	Admis	TAO	0	0	1	0	0	0	0	0	1
23	Y	Admis	TAO	0	0	0	1	0	0	0	0	0
29	G	Admis	TVT	0	0	0	0	0	0	0	0	0
42	O	Admis	TAT	0	0	1	0	1	0	0	0	0
84	O	Admis	TAO	0	0	1	0	0	0	0	0	1
34	Y	Admis	TAO	0	0	0	1	0	0	0	0	0
1	Y	Admis	TAO	0	0	0	1	0	0	0	0	0
26	O	Admis	TAT	0	0	1	0	1	0	0	0	0
42	O	Admis	TVG	0	0	1	0	0	0	0	1	0
13	O	Admis	TAT	0	0	1	0	1	0	0	0	0
25	Y	Admis	TAO	0	0	0	1	0	0	0	0	0
23	Y	Admis	TAT	0	0	0	1	1	0	0	0	0
38	O	Admis	TAT	0	0	1	0	1	0	0	0	0
21	Y	Admis	TAT	0	0	0	1	1	0	0	0	0
6	O	Admis	TAT	0	0	1	0	1	0	0	0	0
31	O	Admis	TAO	0	0	1	0	0	0	0	0	0
28	O	Admis	TAO	0	0	1	0	0	0	0	0	0
4	R	Admis	TAB	1	1	0	0	0	0	0	0	0
16	O	Admis	TAO	0	0	1	0	0	0	0	0	0
7	Y	Admis	TAO	0	0	0	1	0	0	0	0	0
22	R	Admis	TVG	0	1	0	0	0	0	0	1	0
25	Y	Admis	TAT	0	0	0	1	1	0	0	0	0
44	Y	Admis	TAT	0	0	0	1	1	0	0	0	0
18	Y	Admis	TAT	0	0	0	1	1	0	0	0	0
35	O	Admis	TVG	0	0	1	0	0	0	0	1	0
56	O	Admis	PVO	0	0	1	0	0	0	1	0	1
17	Y	Admis	TAO	0	0	0	1	0	0	0	0	0
6	G	Admis	TAO	0	0	0	0	0	0	0	0	0
21	O	Admis	TAT	0	0	1	0	1	0	0	0	0
98	Y	Admis	TAO	1	0	0	1	0	0	0	0	1
33	O	Admis	TAT	0	0	1	0	1	0	0	0	0
20	Y	Admis	TAO	0	0	0	1	0	0	0	0	0
37	Y	Admis	TAT	0	0	0	1	1	0	0	0	0
20	Y	Admis	TAO	0	0	0	1	0	0	0	0	0
6	O	Admis	TAO	0	0	1	0	0	0	0	0	0
36	Y	Admis	TVA	0	0	0	1	0	0	0	0	0
27	O	Admis	TAO	0	0	1	0	0	0	0	0	0
26	Y	Admis	TAT	0	0	0	1	1	0	0	0	0
48	O	Admis	TVG	0	0	1	0	0	0	0	1	1
56	Y	Admis	TAT	0	0	0	1	1	0	0	0	1
45	O	Admis	TVG	0	0	1	0	0	0	0	1	0
41	O	Admis	TVG	0	0	1	0	0	0	0	1	0
36	O	Admis	TAO	0	0	1	0	0	0	0	0	0
13	G	Admis	TAO	0	0	0	0	0	0	0	0	0
22	Y	Admis	TAO	0	0	0	1	0	0	0	0	0
45	Y	Admis	TAT	0	0	0	1	1	0	0	0	0
44	Y	Admis	TAT	0	0	0	1	1	0	0	0	0
9	Y	Admis	TAO	0	0	0	1	0	0	0	0	0
21	O	Admis	TAO	0	0	1	0	0	0	0	0	0
46	O	Admis	TAT	0	0	1	0	1	0	0	0	1
48	Y	Admis	TAT	0	0	0	1	1	0	0	0	1
12	O	Admis	PVO	0	0	1	0	0	0	1	0	0
21	Y	Admis	TAO	0	0	0	1	0	0	0	0	0
3	O	Admis	TAT	0	0	1	0	1	0	0	0	0
55	O	Admis	TAT	0	0	1	0	1	0	0	0	1
52	O	Admis	TAT	1	0	1	0	1	0	0	0	1
11	G	Admis	TAO	0	0	0	0	0	0	0	0	0
23	O	Admis	TVG	0	0	1	0	0	0	0	1	0
26	Y	Admis	TAO	0	0	0	1	0	0	0	0	0
7	Y	Admis	PVO	0	0	0	1	0	0	1	0	0
33	Y	Admis	TAT	0	0	0	1	1	0	0	0	0
3	Y	Admis	PVO	0	0	0	1	0	0	1	0	0
23	Y	Admis	TVT	0	0	0	1	0	0	0	0	0
30	R	Admis	TAT	0	1	0	0	1	0	0	0	0
32	Y	Admis	TAT	0	0	0	1	1	0	0	0	0
13	Y	Admis	PVO	0	0	0	1	0	0	1	0	0
71	O	Admis	PVO	0	0	1	0	0	0	1	0	1
44	O	Admis	TAO	0	0	1	0	0	0	0	0	0
15	Y	Admis	TAT	0	0	0	1	1	0	0	0	0
45	O	Admis	TAT	0	0	1	0	1	0	0	0	0
42	O	Admis	TAT	0	0	1	0	1	0	0	0	0
10	O	Admis	TAO	0	0	1	0	0	0	0	0	0
25	O	Admis	TVG	0	0	1	0	0	0	0	1	0
55	O	Admis	TVK	0	0	1	0	0	1	0	0	1
30	R	Admis	TAT	0	1	0	0	1	0	0	0	0
52	Y	Admis	TAO	0	0	0	1	0	0	0	0	1
23	O	Admis	TAT	0	0	1	0	1	0	0	0	0
19	Y	Admis	TVG	0	0	0	1	0	0	0	1	0
54	Y	Admis	TAT	0	0	0	1	1	0	0	0	1
49	O	Admis	TAT	0	0	1	0	1	0	0	0	1
55	O	Admis	TAT	0	0	1	0	1	0	0	0	1
18	O	Admis	TAT	0	0	1	0	1	0	0	0	0
31	O	Admis	TAO	0	0	1	0	0	0	0	0	0
31	Y	Admis	TAT	0	0	0	1	1	0	0	0	0
40	R	Admis	TVG	0	1	0	0	0	0	0	1	0
34	Y	Admis	TAT	0	0	0	1	1	0	0	0	0
7	Y	Admis	TAO	0	0	0	1	0	0	0	0	0
19	O	Admis	TAT	0	0	1	0	1	0	0	0	0
36	Y	Admis	PVO	0	0	0	1	0	0	1	0	0
4	O	Admis	TAO	0	0	1	0	0	0	0	0	0
8	Y	Admis	TAO	0	0	0	1	0	0	0	0	0
18	O	Admis	TAT	0	0	1	0	1	0	0	0	0
37	O	Admis	TAT	0	0	1	0	1	0	0	0	0
42	O	Admis	TAT	0	0	1	0	1	0	0	0	0
28	O	Admis	TVG	0	0	1	0	0	0	0	1	0
10	O	Admis	TAO	0	0	1	0	0	0	0	0	0
9	G	Admis	TAO	0	0	0	0	0	0	0	0	0
30	O	Admis	TAT	0	0	1	0	1	0	0	0	0
23	O	Admis	PVO	0	0	1	0	0	0	1	0	0
19	O	Admis	TVG	0	0	1	0	0	0	0	1	0
55	G	Admis	TAO	0	0	0	0	0	0	0	0	1
38	O	Admis	TVG	0	0	1	0	0	0	0	1	0
25	Y	Admis	TAT	0	0	0	1	1	0	0	0	0
45	O	Admis	TAT	0	0	1	0	1	0	0	0	0
43	G	Admis	TAO	0	0	0	0	0	0	0	0	0
42	Y	Admis	TVK	0	0	0	1	0	1	0	0	0
29	Y	Admis	TAO	0	0	0	1	0	0	0	0	0
6	Y	Admis	TAT	0	0	0	1	1	0	0	0	0
12	O	Admis	TAO	0	0	1	0	0	0	0	0	0
24	Y	Admis	TAT	0	0	0	1	1	0	0	0	0
28	O	Admis	TAT	0	0	1	0	1	0	0	0	0
50	Y	Admis	PVO	0	0	0	1	0	0	1	0	1
24	O	Admis	TVG	0	0	1	0	0	0	0	1	0
28	G	Admis	TAO	0	0	0	0	0	0	0	0	0
28	Y	Admis	TAT	0	0	0	1	1	0	0	0	0
31	Y	Admis	TAT	0	0	0	1	1	0	0	0	0
49	O	Admis	TVG	0	0	1	0	0	0	0	1	1
1	Y	Admis	TAO	0	0	0	1	0	0	0	0	0
30	O	Admis	TVG	0	0	1	0	0	0	0	1	0
4	Y	Admis	TAO	0	0	0	1	0	0	0	0	0
18	O	Admis	TVK	0	0	1	0	0	1	0	0	0
10	O	Admis	TAT	0	0	1	0	1	0	0	0	0
20	O	Admis	TVG	0	0	1	0	0	0	0	1	0
27	Y	Admis	TAO	0	0	0	1	0	0	0	0	0
65	O	Admis	TAT	0	0	1	0	1	0	0	0	1
17	R	Admis	TVG	0	1	0	0	0	0	0	1	0
28	R	Admis	TAT	0	1	0	0	1	0	0	0	0
25	O	Admis	TAT	0	0	1	0	1	0	0	0	0
29	O	Admis	TVG	0	0	1	0	0	0	0	1	0
25	O	Admis	TVG	0	0	1	0	0	0	0	1	0
51	O	Admis	TAT	0	0	1	0	1	0	0	0	1
22	O	Admis	TVG	0	0	1	0	0	0	0	1	0
27	Y	Admis	TAT	0	0	0	1	1	0	0	0	0
4	Y	Admis	TAO	0	0	0	1	0	0	0	0	0
70	O	Admis	TAT	0	0	1	0	1	0	0	0	1
11	Y	Admis	TAO	0	0	0	1	0	0	0	0	0
19	Y	Admis	TAT	0	0	0	1	1	0	0	0	0
10	O	Admis	TVG	0	0	1	0	0	0	0	1	0
18	Y	Admis	TAO	0	0	0	1	0	0	0	0	0
28	O	Admis	TAO	0	0	1	0	0	0	0	0	0
34	Y	Admis	TAT	0	0	0	1	1	0	0	0	0
18	O	Admis	TVK	0	0	1	0	0	1	0	0	0
36	O	Admis	TAO	0	0	1	0	0	0	0	0	0
45	Y	Admis	TVK	0	0	0	1	0	1	0	0	0
30	Y	Admis	TAO	0	0	0	1	0	0	0	0	0
34	Y	Admis	TAT	0	0	0	1	1	0	0	0	0
30	R	Admis	TAO	0	1	0	0	0	0	0	0	0
27	Y	Admis	TAT	0	0	0	1	1	0	0	0	0
23	Y	Admis	TAO	0	0	0	1	0	0	0	0	0
30	O	Admis	TVK	0	0	1	0	0	1	0	0	0
23	O	Admis	TVK	0	0	1	0	0	1	0	0	0
30	O	Admis	TAO	0	0	1	0	0	0	0	0	0
44	R	Admis	TVG	0	1	0	0	0	0	0	1	0
26	Y	Admis	TAT	0	0	0	1	1	0	0	0	0
11	Y	Admis	TVK	0	0	0	1	0	1	0	0	0
8	Y	Admis	TAO	0	0	0	1	0	0	0	0	0
44	Y	Admis	TAT	0	0	0	1	1	0	0	0	0
59	Y	Admis	TAO	0	0	0	1	0	0	0	0	1
25	O	Admis	TVG	0	0	1	0	0	0	0	1	0
14	Y	Admis	TAO	0	0	0	1	0	0	0	0	0
32	O	Admis	TAT	0	0	1	0	1	0	0	0	0
18	O	Admis	TAT	0	0	1	0	1	0	0	0	0
12	O	Admis	TAT	0	0	1	0	1	0	0	0	0
25	R	Admis	TVG	0	1	0	0	0	0	0	1	0
39	O	Admis	TAO	0	0	1	0	0	0	0	0	0
13	Y	Admis	TAO	0	0	0	1	0	0	0	0	0
67	Y	Admis	TAT	0	0	0	1	1	0	0	0	1
24	Y	Admis	TAT	0	0	0	1	1	0	0	0	0
26	Y	Admis	TVK	0	0	0	1	0	1	0	0	0
22	O	Admis	TAT	0	0	1	0	1	0	0	0	0
6	Y	Admis	TAO	0	0	0	1	0	0	0	0	0
47	Y	Admis	TAT	0	0	0	1	1	0	0	0	1
30	O	Admis	TVG	0	0	1	0	0	0	0	1	0
40	O	Admis	TVK	0	0	1	0	0	1	0	0	0
9	Y	Admis	TAT	0	0	0	1	1	0	0	0	0
58	O	Admis	TAT	0	0	1	0	1	0	0	0	1
23	Y	Admis	TAT	0	0	0	1	1	0	0	0	0
3	R	Admis	TAO	0	1	0	0	0	0	0	0	0
43	Y	Admis	PVO	0	0	0	1	0	0	1	0	0
30	O	Admis	TVK	0	0	1	0	0	1	0	0	0
24	Y	Admis	TAT	0	0	0	1	1	0	0	0	0
29	Y	Admis	TAO	0	0	0	1	0	0	0	0	0
26	O	Admis	TAT	0	0	1	0	1	0	0	0	0
28	Y	Admis	TAT	0	0	0	1	1	0	0	0	0
27	Y	Admis	PVO	0	0	0	1	0	0	1	0	0
32	O	Admis	TVG	0	0	1	0	0	0	0	1	0
32	O	Admis	TAO	0	0	1	0	0	0	0	0	0
13	O	Admis	TVK	0	0	1	0	0	1	0	0	0
33	O	Admis	TVG	0	0	1	0	0	0	0	1	0
21	Y	Admis	TAT	0	0	0	1	1	0	0	0	0
26	O	Admis	TAT	0	0	1	0	1	0	0	0	0
15	Y	Admis	TAT	0	0	0	1	1	0	0	0	0
25	O	Admis	TAT	0	0	1	0	1	0	0	0	0
34	O	Admis	TAT	0	0	1	0	1	0	0	0	0
22	Y	Admis	TVG	0	0	0	1	0	0	0	1	0
7	Y	Admis	TAO	0	0	0	1	0	0	0	0	0
26	Y	Admis	TAT	0	0	0	1	1	0	0	0	0
11	O	Admis	TAO	0	0	1	0	0	0	0	0	0
1	O	Admis	TAO	0	0	1	0	0	0	0	0	0
45	Y	Admis	TAT	0	0	0	1	1	0	0	0	0
32	O	Admis	TVK	0	0	1	0	0	1	0	0	0
21	Y	Admis	TAT	0	0	0	1	1	0	0	0	0
23	O	Admis	TAT	0	0	1	0	1	0	0	0	0
6	Y	Admis	TAO	0	0	0	1	0	0	0	0	0
22	O	Admis	PVO	0	0	1	0	0	0	1	0	0
8	O	Admis	TAT	0	0	1	0	1	0	0	0	0
18	Y	Admis	TAT	0	0	0	1	1	0	0	0	0
26	O	Admis	TVG	0	0	1	0	0	0	0	1	0
23	O	Admis	TAT	0	0	1	0	1	0	0	0	0
72	Y	Admis	TAT	0	0	0	1	1	0	0	0	1
23	Y	Admis	TAO	0	0	0	1	0	0	0	0	0
34	O	Admis	TAT	0	0	1	0	1	0	0	0	0
11	O	Admis	TAO	0	0	1	0	0	0	0	0	0
33	Y	Admis	TAO	0	0	0	1	0	0	0	0	0
15	Y	Admis	TVK	0	0	0	1	0	1	0	0	0
64	O	Admis	PVO	0	0	1	0	0	0	1	0	1
53	Y	Admis	TAT	0	0	0	1	1	0	0	0	1
78	Y	Admis	TAT	0	0	0	1	1	0	0	0	1
4	Y	Admis	TAO	0	0	0	1	0	0	0	0	0
67	Y	Admis	TAO	0	0	0	1	0	0	0	0	1
57	O	Admis	TAT	0	0	1	0	1	0	0	0	1
30	O	Admis	TAT	0	0	1	0	1	0	0	0	0
21	O	Admis	TVG	0	0	1	0	0	0	0	1	0
36	O	Admis	TAT	0	0	1	0	1	0	0	0	0
44	O	Admis	TAT	0	0	1	0	1	0	0	0	0
21	Y	Admis	TVK	0	0	0	1	0	1	0	0	0
28	Y	Admis	TAT	0	0	0	1	1	0	0	0	0
10	G	Admis	TAO	0	0	0	0	0	0	0	0	0
27	Y	Admis	TAT	0	0	0	1	1	0	0	0	0
28	Y	Admis	TAT	0	0	0	1	1	0	0	0	0
49	Y	Admis	TAO	0	0	0	1	0	0	0	0	1
32	Y	Admis	TAO	0	0	0	1	0	0	0	0	0
32	Y	Admis	TAT	0	0	0	1	1	0	0	0	0
1	O	Admis	TAO	0	0	1	0	0	0	0	0	0
28	O	Admis	TAT	0	0	1	0	1	0	0	0	0
27	Y	Admis	TAO	0	0	0	1	0	0	0	0	0
17	O	Admis	TAO	0	0	1	0	0	0	0	0	0
32	Y	Admis	TAT	0	0	0	1	1	0	0	0	0
33	O	Admis	TAT	0	0	1	0	1	0	0	0	0
45	O	Admis	TAT	0	0	1	0	1	0	0	0	0
41	Y	Admis	TAT	0	0	0	1	1	0	0	0	0
6	Y	Admis	TAO	0	0	0	1	0	0	0	0	0
33	O	Admis	TVG	0	0	1	0	0	0	0	1	0
69	O	Admis	TVG	0	0	1	0	0	0	0	1	1
69	Y	Admis	TAT	0	0	0	1	1	0	0	0	1
24	Y	Admis	TAT	0	0	0	1	1	0	0	0	0
35	O	Admis	PVO	0	0	1	0	0	0	1	0	0
25	O	Admis	TAT	0	0	1	0	1	0	0	0	0
44	O	Admis	TVG	0	0	1	0	0	0	0	1	0
44	O	Admis	TVG	0	0	1	0	0	0	0	1	0
45	Y	Admis	TAT	0	0	0	1	1	0	0	0	0
5	O	Admis	TAO	0	0	1	0	0	0	0	0	0
13	O	Admis	TAO	0	0	1	0	0	0	0	0	0
16	G	Admis	TAT	0	0	0	0	1	0	0	0	0
6	Y	Admis	TAO	0	0	0	1	0	0	0	0	0
23	O	Admis	TAT	0	0	1	0	1	0	0	0	0
30	Y	Admis	TAT	0	0	0	1	1	0	0	0	0
48	Y	Admis	PVO	0	0	0	1	0	0	1	0	1
28	Y	Admis	TAO	0	0	0	1	0	0	0	0	0
34	O	Admis	TAT	0	0	1	0	1	0	0	0	0
31	Y	Admis	TAO	0	0	0	1	0	0	0	0	0
26	R	Admis	TAO	0	1	0	0	0	0	0	0	0
7	Y	Admis	TAO	0	0	0	1	0	0	0	0	0
26	Y	Admis	TAO	0	0	0	1	0	0	0	0	0
23	O	Admis	TAT	0	0	1	0	1	0	0	0	0
17	Y	Admis	TAT	0	0	0	1	1	0	0	0	0
50	O	Admis	TVG	0	0	1	0	0	0	0	1	1
75	Y	Admis	TAO	0	0	0	1	0	0	0	0	1
0	O	Admis	PVO	0	0	1	0	0	0	1	0	0
56	Y	Admis	TAT	0	0	0	1	1	0	0	0	1
19	Y	Admis	TVG	0	0	0	1	0	0	0	1	0
36	O	Admis	TAT	0	0	1	0	1	0	0	0	0
38	O	Admis	TAT	0	0	1	0	1	0	0	0	0
23	Y	Admis	TAT	0	0	0	1	1	0	0	0	0
25	O	Admis	TVG	0	0	1	0	0	0	0	1	0
13	O	Admis	TAO	0	0	1	0	0	0	0	0	0
16	O	Admis	TAT	0	0	1	0	1	0	0	0	0
42	R	Admis	TAT	0	1	0	0	1	0	0	0	0
8	O	Admis	TAT	0	0	1	0	1	0	0	0	0
19	Y	Admis	TAT	0	0	0	1	1	0	0	0	0
38	O	Admis	TAT	0	0	1	0	1	0	0	0	0
74	O	Admis	TAT	0	0	1	0	1	0	0	0	1
64	O	Admis	TAT	0	0	1	0	1	0	0	0	1
30	Y	Admis	TAO	0	0	0	1	0	0	0	0	0
37	O	Admis	TAT	0	0	1	0	1	0	0	0	0
34	Y	Admis	TVK	0	0	0	1	0	1	0	0	0
34	O	Admis	TVK	0	0	1	0	0	1	0	0	0
40	O	Admis	TAT	0	0	1	0	1	0	0	0	0
5	Y	Admis	TAO	0	0	0	1	0	0	0	0	0
25	Y	Admis	TVK	0	0	0	1	0	1	0	0	0
40	G	Admis	TVG	0	0	0	0	0	0	0	1	0
29	O	Admis	TAT	0	0	1	0	1	0	0	0	0
21	Y	Admis	TVG	0	0	0	1	0	0	0	1	0
53	O	Admis	TVG	0	0	1	0	0	0	0	1	1
31	O	Admis	TAT	0	0	1	0	1	0	0	0	0
32	O	Admis	PVO	0	0	1	0	0	0	1	0	0
0	Y	Admis	TAO	0	0	0	1	0	0	0	0	0
44	O	Admis	TVG	0	0	1	0	0	0	0	1	0
4	Y	Admis	TAT	0	0	0	1	1	0	0	0	0
5	Y	Admis	TAO	0	0	0	1	0	0	0	0	0
24	O	Admis	TVG	0	0	1	0	0	0	0	1	0
15	O	Admis	TAT	0	0	1	0	1	0	0	0	0
6	O	Admis	TAO	0	0	1	0	0	0	0	0	0
31	O	Admis	TAO	0	0	1	0	0	0	0	0	0
37	Y	Admis	TVK	0	0	0	1	0	1	0	0	0
21	Y	Admis	TAT	0	0	0	1	1	0	0	0	0
14	Y	Admis	TAO	0	0	0	1	0	0	0	0	0
41	Y	Admis	TAO	0	0	0	1	0	0	0	0	0
38	O	Admis	TAT	0	0	1	0	1	0	0	0	0
36	R	Admis	TVG	0	1	0	0	0	0	0	1	0
52	O	Admis	TVG	0	0	1	0	0	0	0	1	1
27	O	Admis	TVG	0	0	1	0	0	0	0	1	0
34	R	Admis	TVG	0	1	0	0	0	0	0	1	0
37	O	Admis	TVK	0	0	1	0	0	1	0	0	0
54	Y	Admis	TAT	0	0	0	1	1	0	0	0	1
7	Y	Admis	TAO	0	0	0	1	0	0	0	0	0
22	Y	Admis	TAT	0	0	0	1	1	0	0	0	0
23	Y	Admis	TAT	0	0	0	1	1	0	0	0	0
23	R	deces	TVG	1	1	0	0	0	0	0	1	0
38	Y	Admis	TAT	0	0	0	1	1	0	0	0	0
31	O	Admis	TAT	0	0	1	0	1	0	0	0	0
5	Y	Admis	TAT	0	0	0	1	1	0	0	0	0
11	Y	Admis	TAO	0	0	0	1	0	0	0	0	0
38	Y	Admis	TAT	0	0	0	1	1	0	0	0	0
34	O	Admis	TAT	0	0	1	0	1	0	0	0	0
45	O	Admis	TAT	0	0	1	0	1	0	0	0	0
5	Y	Admis	TAO	0	0	0	1	0	0	0	0	0
8	Y	Admis	TAT	0	0	0	1	1	0	0	0	0
10	R	Admis	TVG	1	1	0	0	0	0	0	1	0
26	O	Admis	TVG	0	0	1	0	0	0	0	1	0
32	O	Admis	TVG	0	0	1	0	0	0	0	1	0
33	R	Admis	TVG	0	1	0	0	0	0	0	1	0
50	R	Admis	TVG	0	1	0	0	0	0	0	1	1
59	Y	Admis	PVO	0	0	0	1	0	0	1	0	1
44	O	Admis	TVG	0	0	1	0	0	0	0	1	0
12	Y	Admis	PVO	0	0	0	1	0	0	1	0	0
38	O	Admis	TVA	0	0	1	0	0	0	0	0	0
2	Y	Admis	TAO	0	0	0	1	0	0	0	0	0
17	O	Admis	TAT	0	0	0	0	1	0	0	0	0
69	O	Admis	TAT	0	0	1	0	1	0	0	0	1
35	Y	Admis	TVK	0	0	0	1	0	1	0	0	0
39	O	Admis	TAT	0	0	1	0	1	0	0	0	0
36	Y	Admis	TAT	0	0	0	1	1	0	0	0	0
45	O	Admis	TVK	0	0	1	0	0	1	0	0	0
24	R	Admis	TAT	1	1	0	0	1	0	0	0	0
65	O	Admis	TAT	0	0	1	0	1	0	0	0	1
74	O	Admis	TAT	0	0	1	0	1	0	0	0	1
4	Y	Admis	TAO	0	0	0	1	0	0	0	0	0
34	Y	Admis	TAT	0	0	0	1	1	0	0	0	0
57	O	Admis	TAT	0	0	1	0	1	0	0	0	1
23	Y	Admis	TAT	0	0	0	1	1	0	0	0	0
56	O	Admis	TAO	0	0	1	0	0	0	0	0	1
32	Y	Admis	TAT	0	0	0	1	1	0	0	0	0
4	Y	Admis	TAO	0	0	0	1	0	0	0	0	0
43	R	Admis	TVG	0	1	0	0	0	0	0	1	0
22	O	Admis	TAT	0	0	1	0	1	0	0	0	0
32	O	Admis	TVG	0	0	1	0	0	0	0	1	0
84	O	Admis	TAO	0	0	1	0	0	0	0	0	1
22	O	Admis	TVG	0	0	1	0	0	0	0	1	0
82	O	Admis	TAO	0	0	1	0	0	0	0	0	1
30	Y	deces	TAO	1	0	0	1	0	0	0	0	0
68	O	Admis	PVO	0	0	1	0	0	0	1	0	1
52	O	Admis	TAT	0	0	1	0	1	0	0	0	1
30	G	Admis	TVT	0	0	0	0	0	0	0	0	0
31	Y	Admis	TAT	0	0	0	1	1	0	0	0	0
26	Y	Admis	TAT	0	0	0	1	1	0	0	0	0
4	Y	Admis	TAO	0	0	0	1	0	0	0	0	0
31	O	Admis	TAO	0	0	1	0	0	0	0	0	0
33	O	Admis	TVG	0	0	1	0	0	0	0	1	0
68	Y	Admis	PVO	0	0	0	1	0	0	1	0	1
34	O	Admis	TAO	0	0	1	0	0	0	0	0	0
32	Y	Admis	TAT	0	0	0	1	1	0	0	0	0
45	O	Admis	TVG	0	0	1	0	0	0	0	1	0
9	Y	Admis	TVA	0	0	0	1	0	0	0	0	0
22	Y	Admis	TAT	0	0	0	1	1	0	0	0	0
13	O	Admis	TVK	0	0	1	0	0	1	0	0	0
6	O	Admis	TAO	0	0	1	0	0	0	0	0	0
22	Y	Admis	TAT	0	0	0	1	1	0	0	0	0
13	Y	Admis	TVG	0	0	0	1	0	0	0	1	0
37	O	Admis	TAO	0	0	1	0	0	0	0	0	0
59	O	Admis	TAT	0	0	1	0	1	0	0	0	1
28	O	Admis	TAT	0	0	1	0	1	0	0	0	0
23	Y	Admis	TAO	0	0	0	1	0	0	0	0	0
6	Y	Admis	TAO	0	0	0	1	0	0	0	0	0
15	O	Admis	TVG	0	0	1	0	0	0	0	1	0
33	Y	Admis	TAT	0	0	0	1	1	0	0	0	0
24	G	Admis	TAO	0	0	0	0	0	0	0	0	0
4	Y	Admis	TAO	0	0	0	1	0	0	0	0	0
28	O	Admis	TAT	0	0	1	0	1	0	0	0	0
21	O	Admis	TAT	0	0	1	0	1	0	0	0	0
23	Y	Admis	TAO	0	0	0	1	0	0	0	0	0
11	O	Admis	TAO	0	0	1	0	0	0	0	0	0
24	O	Admis	TVK	0	0	1	0	0	1	0	0	0
8	O	Admis	TAO	0	0	1	0	0	0	0	0	0
46	R	Admis	TVG	0	1	0	0	0	0	0	1	1
12	Y	Admis	TAO	0	0	0	1	0	0	0	0	0
43	Y	Admis	PVO	0	0	0	1	0	0	1	0	0
8	O	Admis	PVO	0	0	1	0	0	0	1	0	0
36	R	Admis	TVG	0	1	0	0	0	0	0	1	0
29	O	Admis	TAT	0	0	1	0	1	0	0	0	0
28	Y	Admis	TAO	0	0	0	1	0	0	0	0	0
23	O	Admis	TVK	0	0	1	0	0	1	0	0	0
26	O	Admis	TAO	0	0	1	0	0	0	0	0	0
16	O	Admis	TVK	0	0	1	0	0	1	0	0	0
9	Y	Admis	TAT	0	0	0	1	1	0	0	0	0
40	Y	Admis	TAT	0	0	0	1	1	0	0	0	0
6	Y	Admis	TAO	0	0	0	1	0	0	0	0	0
19	O	Admis	TVG	0	0	1	0	0	0	0	1	0
33	R	Admis	TVG	0	1	0	0	0	0	0	1	0
26	Y	Admis	TAT	0	0	0	1	1	0	0	0	0
17	Y	Admis	TVT	0	0	0	1	0	0	0	0	0
28	Y	Admis	TAT	0	0	0	1	1	0	0	0	0
64	O	Admis	TAO	0	0	1	0	0	0	0	0	1
23	O	Admis	TAT	0	0	1	0	1	0	0	0	0
14	Y	Admis	TAO	0	0	0	1	0	0	0	0	0
34	O	Admis	PVO	0	0	1	0	0	0	1	0	0
45	Y	Admis	TVK	0	0	0	1	0	1	0	0	0
58	O	Admis	TAT	0	0	1	0	1	0	0	0	1
46	O	Admis	TVK	0	0	1	0	0	1	0	0	1
3	Y	Admis	TAO	0	0	0	1	0	0	0	0	0
26	Y	Admis	TAT	0	0	0	1	1	0	0	0	0
25	O	Admis	TAT	0	0	1	0	1	0	0	0	0
20	G	Admis	TVG	0	0	0	0	0	0	0	1	0
51	Y	Admis	PVO	1	0	0	1	0	0	1	0	1
42	O	Admis	TVK	0	0	1	0	0	1	0	0	0
20	Y	Admis	TAT	0	0	0	1	1	0	0	0	0
20	O	Admis	TVG	0	0	1	0	0	0	0	1	0
27	O	Admis	TAT	0	0	1	0	1	0	0	0	0
30	O	Admis	TAO	0	0	1	0	0	0	0	0	0
34	O	Admis	PVO	0	0	1	0	0	0	1	0	0
78	O	Admis	TAT	0	0	1	0	1	0	0	0	1
30	Y	Admis	PVO	0	0	0	1	0	0	1	0	0
57	Y	Admis	TAT	0	0	0	1	1	0	0	0	1
7	O	Admis	TAO	0	0	1	0	0	0	0	0	0
10	G	Admis	TAO	0	0	0	0	0	0	0	0	0
35	O	Admis	TAT	0	0	1	0	1	0	0	0	0
30	O	Admis	TAT	0	0	1	0	1	0	0	0	0
11	O	Admis	TAO	0	0	1	0	0	0	0	0	0
22	O	Admis	TAT	0	0	1	0	1	0	0	0	0
22	O	Admis	TAO	0	0	1	0	0	0	0	0	0
24	G	Admis	TVG	0	0	0	0	0	0	0	1	0
22	O	Admis	TAT	0	0	1	0	1	0	0	0	0
7	Y	Admis	TAO	0	0	0	1	0	0	0	0	0
25	Y	Admis	TAT	0	0	0	1	1	0	0	0	0
21	R	Admis	TVG	0	1	0	0	0	0	0	1	0
8	O	Admis	TAT	0	0	1	0	1	0	0	0	0
43	O	Admis	TAT	0	0	1	0	1	0	0	0	0
57	Y	Admis	TAT	0	0	0	1	1	0	0	0	1
36	O	Admis	TAT	0	0	1	0	1	0	0	0	0
3	O	Admis	TAO	0	0	1	0	0	0	0	0	0
55	G	Admis	TAT	0	0	0	0	1	0	0	0	1
41	O	Admis	TAO	0	0	1	0	0	0	0	0	0
19	R	Admis	TAT	0	1	0	0	1	0	0	0	0
18	Y	Admis	TVK	0	0	0	1	0	1	0	0	0
47	Y	Admis	TAT	0	0	0	1	1	0	0	0	1
23	O	Admis	TAO	0	0	1	0	0	0	0	0	0
22	O	Admis	TAT	0	0	1	0	1	0	0	0	0
25	R	Admis	TVG	0	1	0	0	0	0	0	1	0
22	O	Admis	TAT	0	0	1	0	1	0	0	0	0
18	O	Admis	TAT	0	0	1	0	1	0	0	0	0
27	Y	Admis	TAT	0	0	0	1	1	0	0	0	0
2	Y	Admis	TAO	0	0	0	1	0	0	0	0	0
72	O	Admis	TAO	0	0	1	0	0	0	0	0	1
28	O	Admis	PVO	0	0	1	0	0	0	1	0	0
36	R	Admis	TVG	0	1	0	0	0	0	0	1	0
24	Y	Admis	TAT	0	0	0	1	1	0	0	0	0
18	Y	Admis	TAO	0	0	0	1	0	0	0	0	0
51	O	Admis	TAO	0	0	1	0	0	0	0	0	1
48	O	Admis	TAT	0	0	1	0	1	0	0	0	1
17	Y	Admis	TAO	0	0	0	1	0	0	0	0	0
66	O	Admis	TAT	0	0	1	0	1	0	0	0	1
24	O	Admis	TAO	0	0	1	0	0	0	0	0	0
29	Y	Admis	TAT	0	0	0	1	1	0	0	0	0
3	Y	Admis	TAO	0	0	0	1	0	0	0	0	0
19	O	Admis	TAT	0	0	1	0	1	0	0	0	0
33	O	Admis	TVG	0	0	1	0	0	0	0	1	0
7	O	Admis	TAT	0	0	1	0	1	0	0	0	0
22	Y	Admis	TAO	0	0	0	1	0	0	0	0	0
37	O	Admis	TAT	0	0	1	0	1	0	0	0	0
13	Y	Admis	TAT	0	0	0	1	1	0	0	0	0
38	O	Admis	TVG	0	0	1	0	0	0	0	1	0
17	O	Admis	TAO	0	0	1	0	0	0	0	0	0
59	Y	Admis	TVG	0	0	0	1	0	0	0	1	1
18	Y	Admis	PVO	0	0	0	1	0	0	1	0	0
70	Y	Admis	TAT	0	0	0	1	1	0	0	0	1
22	O	Admis	TAT	0	0	1	0	1	0	0	0	0
3	Y	Admis	TAO	0	0	0	1	0	0	0	0	0
46	O	Admis	TAT	0	0	1	0	1	0	0	0	1
26	O	Admis	TVG	0	0	1	0	0	0	0	1	0
24	O	Admis	TVG	0	0	1	0	0	0	0	1	0
48	O	Admis	TAT	0	0	1	0	1	0	0	0	1
53	O	Admis	TVG	0	0	1	0	0	0	0	1	1
19	Y	Admis	TAT	0	0	0	1	1	0	0	0	0
3	O	Admis	TAO	0	0	1	0	0	0	0	0	0
64	O	Admis	PVO	0	0	1	0	0	0	1	0	1
32	O	Admis	TAT	0	0	1	0	1	0	0	0	0
4	Y	Admis	TAO	0	0	0	1	0	0	0	0	0
21	Y	Admis	TAO	0	0	0	1	0	0	0	0	0
22	O	Admis	TAO	0	0	1	0	0	0	0	0	0
42	O	Admis	TVG	0	0	1	0	0	0	0	1	0
28	O	Admis	TAT	0	0	1	0	1	0	0	0	0
1	Y	Admis	TAO	0	0	0	1	0	0	0	0	0
40	Y	Admis	TAO	0	0	0	1	0	0	0	0	0
22	Y	Admis	PVO	0	0	0	1	0	0	1	0	0
31	O	Admis	TVG	0	0	1	0	0	0	0	1	0
76	O	Admis	TAT	0	0	1	0	1	0	0	0	1
25	Y	Admis	PVO	0	0	0	1	0	0	1	0	0
42	R	Admis	TVG	0	1	0	0	0	0	0	1	0
21	O	Admis	TAT	0	0	1	0	1	0	0	0	0
42	Y	Admis	TAO	0	0	0	1	0	0	0	0	0
67	Y	Admis	TAO	0	0	0	1	0	0	0	0	1
28	Y	Admis	TAT	0	0	0	1	1	0	0	0	0
5	Y	Admis	TAO	0	0	0	1	0	0	0	0	0
23	O	Admis	TAT	0	0	1	0	1	0	0	0	0
31	O	Admis	TVK	0	0	1	0	0	1	0	0	0
33	O	Admis	TVK	0	0	1	0	0	1	0	0	0
32	Y	Admis	PVO	0	0	0	1	0	0	1	0	0
50	O	Admis	TAT	0	0	1	0	1	0	0	0	1
26	Y	Admis	TAT	0	0	0	1	1	0	0	0	0
22	O	Admis	TAO	0	0	1	0	0	0	0	0	0
35	O	Admis	TAT	0	0	1	0	1	0	0	0	0
26	O	Admis	TAT	0	0	1	0	1	0	0	0	0
15	Y	Admis	TAT	0	0	0	1	1	0	0	0	0
25	R	Admis	TVG	0	1	0	0	0	0	0	1	0
65	O	Admis	TAO	0	0	1	0	0	0	0	0	1
34	Y	Admis	PVO	0	0	0	1	0	0	1	0	0
23	O	Admis	TVA	0	0	1	0	0	0	0	0	0
32	Y	Admis	TAO	0	0	0	1	0	0	0	0	0
13	O	Admis	TAO	0	0	1	0	0	0	0	0	0
35	O	Admis	TVG	0	0	1	0	0	0	0	1	0
31	O	Admis	TAO	0	0	1	0	0	0	0	0	0
34	R	deces	TAT	1	1	0	0	1	0	0	0	0
7	Y	Admis	TAO	0	0	0	1	0	0	0	0	0
67	Y	Admis	TAO	0	0	0	1	0	0	0	0	1
40	O	Admis	TAT	0	0	1	0	1	0	0	0	0
14	Y	Admis	TAT	0	0	0	1	1	0	0	0	0
22	Y	Admis	TAT	0	0	0	1	1	0	0	0	0
45	O	Admis	TVG	0	0	1	0	0	0	0	1	0
50	Y	Admis	TAT	0	0	0	1	1	0	0	0	1
16	G	Admis	TAT	0	0	0	0	1	0	0	0	0
12	Y	Admis	TAO	0	0	0	1	0	0	0	0	0
14	Y	Admis	TAO	0	0	0	1	0	0	0	0	0
22	O	Admis	TAT	0	0	1	0	1	0	0	0	0
27	O	Admis	TVG	0	0	1	0	0	0	0	1	0
34	O	Admis	TVG	0	0	1	0	0	0	0	1	0
51	O	Admis	PVO	0	0	1	0	0	0	1	0	1
32	Y	Admis	TAO	0	0	0	1	0	0	0	0	0
32	Y	Admis	TAT	0	0	0	1	1	0	0	0	0
12	Y	Admis	PVO	0	0	0	1	0	0	1	0	0
37	Y	Admis	TAT	0	0	0	1	1	0	0	0	0
45	O	Admis	TAT	0	0	1	0	1	0	0	0	0
40	O	Admis	TVG	0	0	1	0	0	0	0	1	0
26	O	Admis	TAO	0	0	1	0	0	0	0	0	0
31	O	Admis	TVA	0	0	1	0	0	0	0	0	0
29	O	Admis	TAT	0	0	1	0	1	0	0	0	0
14	Y	Admis	TAO	0	0	0	1	0	0	0	0	0
29	O	Admis	TVG	0	0	1	0	0	0	0	1	0
10	O	Admis	TAO	0	0	1	0	0	0	0	0	0
45	R	Admis	TVG	0	1	0	0	0	0	0	1	0
34	O	Admis	TVG	0	0	1	0	0	0	0	1	0
42	O	Admis	TAT	0	0	1	0	1	0	0	0	0
10	O	Admis	TAO	0	0	1	0	0	0	0	0	0
27	Y	Admis	TAT	0	0	0	1	1	0	0	0	0
32	Y	Admis	PVO	0	0	0	1	0	0	1	0	0
44	O	Admis	TAO	0	0	1	0	0	0	0	0	0
27	O	Admis	TVG	0	0	1	0	0	0	0	1	0
13	O	Admis	TAO	0	0	1	0	0	0	0	0	0
23	Y	Admis	TVK	0	0	0	1	0	1	0	0	0
50	R	Admis	TAT	1	1	0	0	1	0	0	0	1
84	O	Admis	TAO	0	0	1	0	0	0	0	0	1
41	Y	Admis	TAT	0	0	0	1	1	0	0	0	0
32	O	Admis	TAT	0	0	1	0	1	0	0	0	0
66	O	Admis	TAO	0	0	1	0	0	0	0	0	1
41	R	deces	TVG	1	1	0	0	0	0	0	1	0
23	O	Admis	TAT	0	0	1	0	1	0	0	0	0
29	G	Admis	TAO	0	0	0	0	0	0	0	0	0
30	O	Admis	TAT	0	0	1	0	1	0	0	0	0
19	O	Admis	TVG	0	0	1	0	0	0	0	1	0
33	O	Admis	TAT	0	0	1	0	1	0	0	0	0
42	O	Admis	TVG	0	0	1	0	0	0	0	1	0
45	O	Admis	TAT	0	0	1	0	1	0	0	0	0
52	Y	Admis	TAT	0	0	0	1	1	0	0	0	1
1	Y	Admis	TAO	0	0	0	1	0	0	0	0	0
21	O	Admis	TVG	0	0	1	0	0	0	0	1	0
28	R	Admis	TVG	0	1	0	0	0	0	0	1	0
29	O	Admis	TAT	0	0	1	0	1	0	0	0	0
42	Y	Admis	TVG	0	0	0	1	0	0	0	1	0
20	O	Admis	TAT	0	0	1	0	1	0	0	0	0
28	Y	Admis	TAT	0	0	0	1	1	0	0	0	0
60	O	Admis	TAT	0	0	1	0	1	0	0	0	1
40	Y	Admis	TAT	0	0	0	1	1	0	0	0	0
13	O	Admis	TAT	0	0	1	0	1	0	0	0	0
24	O	Admis	TAO	0	0	1	0	0	0	0	0	0
32	O	Admis	TVG	0	0	1	0	0	0	0	1	0
20	Y	Admis	TAT	0	0	0	1	1	0	0	0	0
8	O	Admis	TAT	0	0	1	0	1	0	0	0	0
8	Y	Admis	TAO	0	0	0	1	0	0	0	0	0
34	R	Admis	TVG	0	1	0	0	0	0	0	1	0
28	O	Admis	TVG	0	0	1	0	0	0	0	1	0
23	O	Admis	TAO	0	0	1	0	0	0	0	0	0
33	O	Admis	TVG	0	0	1	0	0	0	0	1	0
59	Y	Admis	PVO	0	0	0	1	0	0	1	0	1
52	O	Admis	TAT	0	0	1	0	1	0	0	0	1
36	O	Admis	TVK	0	0	1	0	0	1	0	0	0
3	Y	Admis	TAO	0	0	0	1	0	0	0	0	0
91	Y	Admis	TAO	0	0	0	1	0	0	0	0	1
28	G	Admis	TAO	0	0	0	0	0	0	0	0	0
25	O	Admis	TAT	0	0	1	0	1	0	0	0	0
35	R	Admis	TVK	0	1	0	0	0	1	0	0	0
35	O	Admis	TVG	0	0	1	0	0	0	0	1	0
23	Y	Admis	TVK	0	0	0	1	0	1	0	0	0
45	O	Admis	PVO	0	0	1	0	0	0	1	0	0
22	Y	Admis	TAO	0	0	0	1	0	0	0	0	0
60	Y	Admis	TAT	0	0	0	1	1	0	0	0	1
13	Y	Admis	TAT	0	0	0	1	1	0	0	0	0
36	R	Admis	TAO	0	1	0	0	0	0	0	0	0
24	Y	Admis	TAO	0	0	0	1	0	0	0	0	0
19	Y	Admis	TAO	0	0	0	1	0	0	0	0	0
18	Y	Admis	TAT	0	0	0	1	1	0	0	0	0
23	O	Admis	TAT	0	0	1	0	1	0	0	0	0
44	Y	Admis	TAO	0	0	0	1	0	0	0	0	0
32	Y	Admis	PVO	0	0	0	1	0	0	1	0	0
5	R	deces	TAO	1	1	0	0	0	0	0	0	0
2	O	Admis	TAO	0	0	1	0	0	0	0	0	0
32	R	Admis	TVK	0	1	0	0	0	1	0	0	0
51	Y	Admis	TAT	0	0	0	1	1	0	0	0	1
30	G	Admis	TAO	0	0	0	0	0	0	0	0	0
23	R	Admis	TVK	0	1	0	0	0	1	0	0	0
14	Y	Admis	TAO	0	0	0	1	0	0	0	0	0
41	R	Admis	TVG	0	1	0	0	0	0	0	1	0
60	O	Admis	TVG	0	0	1	0	0	0	0	1	1
2	O	Admis	TAO	0	0	1	0	0	0	0	0	0
22	O	Admis	TAT	0	0	1	0	1	0	0	0	0
39	Y	Admis	PVO	0	0	0	1	0	0	1	0	0
29	O	Admis	TAT	0	0	1	0	1	0	0	0	0
60	Y	Admis	TAO	0	0	0	1	0	0	0	0	1
31	O	Admis	TAT	0	0	1	0	1	0	0	0	0
3	Y	Admis	TAO	0	0	0	1	0	0	0	0	0
27	O	Admis	TAT	0	0	1	0	1	0	0	0	0
48	Y	Admis	TAT	0	0	0	1	1	0	0	0	1
72	R	Admis	TAT	0	1	0	0	1	0	0	0	1
26	O	Admis	TVG	0	0	1	0	0	0	0	1	0
60	O	Admis	TAT	0	0	1	0	1	0	0	0	1
47	Y	Admis	TAO	0	0	0	1	0	0	0	0	1
1	Y	Admis	TAO	0	0	0	1	0	0	0	0	0
0	Y	Admis	TAO	0	0	0	1	0	0	0	0	0
16	R	Admis	TAT	0	1	0	0	1	0	0	0	0
90	Y	Admis	TAT	0	0	0	1	1	0	0	0	1
52	O	Admis	TAT	0	0	1	0	1	0	0	0	1
38	O	Admis	TVG	0	0	1	0	0	0	0	1	0
0	R	Admis	PVO	0	1	0	0	0	0	1	0	0
35	R	deces	TAT	1	1	0	0	1	0	0	0	0
22	O	Admis	PVO	0	0	1	0	0	0	1	0	0
45	Y	Admis	TAT	0	0	0	1	1	0	0	0	0
46	Y	Admis	TAT	0	0	0	1	1	0	0	0	1
22	Y	Admis	TAT	0	0	0	1	1	0	0	0	0
36	O	Admis	PVO	0	0	1	0	0	0	1	0	0
32	O	Admis	TVG	0	0	1	0	0	0	0	1	0
22	Y	Admis	TAO	0	0	0	1	0	0	0	0	0
32	Y	Admis	TAT	0	0	0	1	1	0	0	0	0
6	O	Admis	TAO	0	0	1	0	0	0	0	0	0
48	R	Admis	TVG	1	1	0	0	0	0	0	1	1
22	R	Admis	TAT	0	1	0	0	1	0	0	0	0
27	O	Admis	TAT	0	0	1	0	1	0	0	0	0
32	O	Admis	TAT	0	0	1	0	1	0	0	0	0
42	Y	Admis	TAT	0	0	0	1	1	0	0	0	0
35	O	Admis	TAT	0	0	1	0	1	0	0	0	0
96	O	Admis	TAT	0	0	1	0	1	0	0	0	1
7	Y	Admis	TAO	0	0	0	1	0	0	0	0	0
21	O	Admis	TAT	0	0	1	0	1	0	0	0	0
66	G	Admis	TAT	0	0	0	0	1	0	0	0	1
26	Y	Admis	TAT	0	0	0	1	1	0	0	0	0
24	O	Admis	TAO	0	0	1	0	0	0	0	0	0
32	O	Admis	TAT	0	0	1	0	1	0	0	0	0
32	Y	Admis	PVO	0	0	0	1	0	0	1	0	0
4	G	Admis	TAO	0	0	0	0	0	0	0	0	0
43	R	Admis	TVG	0	1	0	0	0	0	0	1	0
27	Y	Admis	TAT	0	0	0	1	1	0	0	0	0
80	Y	Admis	TAT	0	0	0	1	1	0	0	0	1
21	O	Admis	TAT	0	0	1	0	1	0	0	0	0
60	O	Admis	TAT	0	0	1	0	1	0	0	0	1
18	Y	Admis	TAT	0	0	0	1	1	0	0	0	0
60	O	Admis	TVT	0	0	1	0	0	0	0	0	1
35	G	Admis	TVK	0	0	0	0	0	1	0	0	0
6	O	Admis	TAO	0	0	1	0	0	0	0	0	0
60	O	Admis	TVG	0	0	1	0	0	0	0	1	1
26	O	Admis	TAT	0	0	1	0	1	0	0	0	0
30	R	Admis	TVG	1	1	0	0	0	0	0	1	0
5	Y	Admis	TAO	0	0	0	1	0	0	0	0	0
18	Y	Admis	TAT	0	0	0	1	1	0	0	0	0
35	O	Admis	TVG	0	0	1	0	0	0	0	1	0
9	Y	Admis	TAO	0	0	0	1	0	0	0	0	0
36	R	Admis	TVG	0	1	0	0	0	0	0	1	0
24	R	Admis	TAT	0	1	0	0	1	0	0	0	0
29	O	Admis	TAT	0	0	1	0	1	0	0	0	0
40	Y	Admis	TAT	0	0	0	1	1	0	0	0	0
19	O	Admis	TAT	0	0	1	0	1	0	0	0	0
30	Y	Admis	TAT	0	0	0	1	1	0	0	0	0
80	Y	Admis	TAT	0	0	0	1	1	0	0	0	1
42	Y	Admis	TAO	0	0	0	1	0	0	0	0	0
22	G	Admis	TVK	0	0	0	0	0	1	0	0	0
23	Y	Admis	TAO	0	0	0	1	0	0	0	0	0
38	O	Admis	TAT	0	0	1	0	1	0	0	0	0
35	O	Admis	TAT	0	0	1	0	1	0	0	0	0
35	O	Admis	TAT	0	0	1	0	1	0	0	0	0
4	Y	Admis	PIA	0	0	0	1	0	0	0	0	0
21	O	Admis	TAT	0	0	1	0	1	0	0	0	0
38	O	Admis	TAT	0	0	1	0	1	0	0	0	0
23	Y	Admis	TVG	0	0	0	1	0	0	0	1	0
50	O	Admis	TAT	0	0	1	0	1	0	0	0	1
16	O	Admis	TAO	0	0	1	0	0	0	0	0	0
29	R	Admis	TAT	1	1	0	0	1	0	0	0	0
40	O	Admis	TAO	0	0	1	0	0	0	0	0	0
12	Y	Admis	TAT	0	0	0	1	1	0	0	0	0
18	O	Admis	TAT	0	0	1	0	1	0	0	0	0
52	Y	Admis	TAO	0	0	0	1	0	0	0	0	1
30	Y	Admis	TAT	0	0	0	1	1	0	0	0	0
25	R	Admis	TVG	0	1	0	0	0	0	0	1	0
36	O	Admis	TAO	0	0	1	0	0	0	0	0	0
58	O	Admis	TAT	0	0	1	0	1	0	0	0	1
36	O	Admis	TAO	0	0	1	0	0	0	0	0	0
46	R	Admis	TVG	0	1	0	0	0	0	0	1	1
19	R	Admis	TVK	0	1	0	0	0	1	0	0	0
17	R	Admis	TAT	0	1	0	0	1	0	0	0	0
13	Y	Admis	TAO	0	0	0	1	0	0	0	0	0
19	O	Admis	TVK	1	0	1	0	0	1	0	0	0
26	Y	Admis	TAT	0	0	0	1	1	0	0	0	0
36	Y	Admis	PVO	0	0	0	1	0	0	1	0	0
45	O	Admis	TAT	0	0	1	0	1	0	0	0	0
34	Y	Admis	TAT	0	0	0	1	1	0	0	0	0
23	Y	Admis	TVK	0	0	0	1	0	1	0	0	0
15	Y	Admis	TAO	0	0	0	1	0	0	0	0	0
31	R	Admis	TVG	0	1	0	0	0	0	0	1	0
55	R	Admis	TAT	0	1	0	0	1	0	0	0	1
40	O	deces	TAO	1	0	1	0	0	0	0	0	0
42	R	Admis	TAT	0	1	0	0	1	0	0	0	0
28	O	Admis	TVG	0	0	1	0	0	0	0	1	0
3	Y	Admis	TAO	0	0	0	1	0	0	0	0	0
10	Y	Admis	TAO	0	0	0	1	0	0	0	0	0
39	R	Admis	TAT	0	1	0	0	1	0	0	0	0
39	R	Admis	TVG	0	1	0	0	0	0	0	1	0
30	Y	Admis	TVK	0	0	0	1	0	1	0	0	0
23	O	Admis	PVO	0	0	1	0	0	0	1	0	0
60	Y	Admis	TAO	0	0	0	1	0	0	0	0	1
39	O	Admis	TAT	0	0	1	0	1	0	0	0	0
27	Y	Admis	TAO	0	0	0	1	0	0	0	0	0
30	R	Admis	TVG	0	1	0	0	0	0	0	1	0
23	R	Admis	TVG	0	1	0	0	0	0	0	1	0
21	Y	Admis	TAT	0	0	0	1	1	0	0	0	0
32	Y	Admis	TAO	0	0	0	1	0	0	0	0	0
57	R	Admis	TVG	0	1	0	0	0	0	0	1	1
26	R	Admis	TAT	0	1	0	0	1	0	0	0	0
22	Y	Admis	TAT	0	0	0	1	1	0	0	0	0
5	Y	Admis	TAO	0	0	0	1	0	0	0	0	0
19	Y	Admis	TAO	0	0	0	1	0	0	0	0	0
36	Y	Admis	TAT	0	0	0	1	1	0	0	0	0
8	Y	Admis	TAT	0	0	0	1	1	0	0	0	0
33	O	Admis	TVG	0	0	1	0	0	0	0	1	0
2	O	Admis	TAO	0	0	1	0	0	0	0	0	0
48	Y	Admis	TAO	0	0	0	1	0	0	0	0	1
59	O	Admis	TVG	0	0	1	0	0	0	0	1	1
47	Y	Admis	TAT	0	0	0	1	1	0	0	0	1
13	Y	Admis	TAO	0	0	0	1	0	0	0	0	0
39	R	Admis	TVG	0	1	0	0	0	0	0	1	0
32	Y	Admis	TVK	0	0	0	1	0	1	0	0	0
44	O	Admis	TVK	0	0	1	0	0	1	0	0	0
35	O	Admis	TAT	0	0	1	0	1	0	0	0	0
32	R	Admis	TVG	1	1	0	0	0	0	0	1	0
6	O	Admis	TAO	0	0	1	0	0	0	0	0	0
4	Y	Admis	TAO	0	0	0	1	0	0	0	0	0
26	Y	Admis	TAT	0	0	0	1	1	0	0	0	0
26	R	Admis	TVG	1	1	0	0	0	0	0	1	0
17	O	Admis	TVG	0	0	1	0	0	0	0	1	0
24	R	Admis	TVG	0	1	0	0	0	0	0	1	0
28	O	Admis	TAT	0	0	1	0	1	0	0	0	0
22	O	Admis	TAT	0	0	1	0	1	0	0	0	0
35	O	Admis	TAT	0	0	1	0	1	0	0	0	0
15	Y	Admis	TAO	0	0	0	1	0	0	0	0	0
29	Y	Admis	TAO	0	0	0	1	0	0	0	0	0
33	O	Admis	TAT	0	0	1	0	1	0	0	0	0
5	O	Admis	TAO	0	0	1	0	0	0	0	0	0
22	O	Admis	TVG	0	0	1	0	0	0	0	1	0
16	G	Admis	TAO	0	0	0	0	0	0	0	0	0
10	Y	Admis	PVO	0	0	0	1	0	0	1	0	0
31	R	Admis	TAO	0	1	0	0	0	0	0	0	0
22	O	Admis	TAT	0	0	1	0	1	0	0	0	0
47	R	Admis	TVG	0	1	0	0	0	0	0	1	1
35	O	Admis	TAT	0	0	1	0	1	0	0	0	0
31	O	Admis	TVK	0	0	1	0	0	1	0	0	0
64	O	Admis	TVK	0	0	1	0	0	1	0	0	1
25	Y	Admis	TAT	0	0	0	1	1	0	0	0	0
51	O	Admis	TAT	0	0	1	0	1	0	0	0	1
43	O	Admis	TAT	0	0	1	0	1	0	0	0	0
5	Y	Admis	TAO	0	0	0	1	0	0	0	0	0
27	O	Admis	TAT	0	0	1	0	1	0	0	0	0
23	R	Admis	TAT	0	1	0	0	1	0	0	0	0
54	Y	Admis	TAT	0	0	0	1	1	0	0	0	1
77	Y	Admis	TAT	0	0	0	1	1	0	0	0	1
13	Y	Admis	TAO	0	0	0	1	0	0	0	0	0
32	R	Admis	TVG	1	1	0	0	0	0	0	1	0
22	R	Admis	TVG	0	1	0	0	0	0	0	1	0
35	R	Admis	TVG	0	1	0	0	0	0	0	1	0
27	Y	Admis	TAT	0	0	0	1	1	0	0	0	0
40	Y	Admis	TAO	0	0	0	1	0	0	0	0	0
8	Y	Admis	TAO	0	0	0	1	0	0	0	0	0
25	O	Admis	TAT	0	0	1	0	1	0	0	0	0
32	O	Admis	TVG	0	0	1	0	0	0	0	1	0
15	Y	Admis	TAT	0	0	0	1	1	0	0	0	0
24	Y	Admis	TAT	0	0	0	1	1	0	0	0	0
42	O	Admis	TAT	0	0	1	0	1	0	0	0	0
30	O	Admis	TAT	0	0	1	0	1	0	0	0	0
10	Y	Admis	TAO	0	0	0	1	0	0	0	0	0
26	O	Admis	TVK	0	0	1	0	0	1	0	0	0
15	Y	Admis	PVO	0	0	0	1	0	0	1	0	0
6	Y	Admis	TAO	0	0	0	1	0	0	0	0	0
43	Y	Admis	TAO	0	0	0	1	0	0	0	0	0
45	O	Admis	TAT	0	0	1	0	1	0	0	0	0
32	O	Admis	TAT	0	0	1	0	1	0	0	0	0
35	Y	Admis	TAT	0	0	0	1	1	0	0	0	0
8	Y	Admis	TAO	0	0	0	1	0	0	0	0	0
14	O	Admis	TAO	0	0	1	0	0	0	0	0	0
27	O	Admis	TVK	0	0	1	0	0	1	0	0	0
16	Y	Admis	TAT	0	0	0	1	1	0	0	0	0
48	R	Admis	TAT	0	1	0	0	1	0	0	0	1
20	O	Admis	TAT	0	0	1	0	1	0	0	0	0
1	O	Admis	TAO	0	0	1	0	0	0	0	0	0
7	Y	Admis	TAO	0	0	0	1	0	0	0	0	0
20	O	Admis	TAT	0	0	1	0	1	0	0	0	0
34	G	Admis	TAO	0	0	0	0	0	0	0	0	0
31	Y	Admis	TAT	0	0	0	0	1	0	0	0	0
12	G	Admis	TAT	0	0	0	0	1	0	0	0	0
22	Y	Admis	TAT	0	0	0	1	1	0	0	0	0
9	R	Admis	TAT	0	1	0	0	1	0	0	0	0
29	Y	Admis	TAT	0	0	0	1	1	0	0	0	0
60	R	Admis	TVG	0	1	0	0	0	0	0	1	1
18	R	Admis	TVG	0	1	0	0	0	0	0	1	0
69	Y	Admis	TAO	0	0	0	1	0	0	0	0	1
50	O	Admis	TAT	0	0	1	0	1	0	0	0	1
8	Y	Admis	PVO	0	0	0	1	0	0	1	0	0
37	R	Admis	TAT	1	1	0	0	1	0	0	0	0
38	Y	Admis	TAT	0	0	0	1	1	0	0	0	0
13	Y	Admis	TAO	0	0	0	1	0	0	0	0	0
18	Y	Admis	TAT	0	0	0	1	1	0	0	0	0
6	R	Admis	TAO	0	1	0	0	0	0	0	0	0
51	G	Admis	PVO	0	0	0	0	0	0	1	0	1
35	O	Admis	TAT	0	0	1	0	1	0	0	0	0
30	Y	Admis	PVO	0	0	0	1	0	0	1	0	0
12	R	Admis	TVG	0	1	0	0	0	0	0	1	0
17	O	Admis	TVK	0	0	1	0	0	1	0	0	0
23	O	Admis	TAO	0	0	1	0	0	0	0	0	0
16	Y	Admis	TAT	0	0	0	1	1	0	0	0	0
11	Y	Admis	TAO	0	0	0	1	0	0	0	0	0
47	R	Admis	TVG	0	1	0	0	0	0	0	1	1
4	Y	Admis	TAO	0	0	0	1	0	0	0	0	0
27	O	Admis	TAT	0	0	1	0	1	0	0	0	0
29	Y	Admis	TAO	0	0	0	1	0	0	0	0	0
44	R	Admis	TVG	0	1	0	0	0	0	0	1	0
65	Y	Admis	TAO	0	0	0	1	0	0	0	0	1
11	Y	Admis	PVO	0	0	0	1	0	0	1	0	0
10	R	Admis	TVG	0	1	0	0	0	0	0	1	0
21	O	Admis	TVG	0	0	1	0	0	0	0	1	0
27	R	Admis	TVA	0	1	0	0	0	0	0	0	0
43	O	Admis	TAO	0	0	1	0	0	0	0	0	0
3	R	Admis	TAT	0	1	0	0	1	0	0	0	0
15	Y	Admis	TAT	0	0	0	1	1	0	0	0	0
7	O	Admis	TAO	0	0	1	0	0	0	0	0	0
38	O	Admis	TAT	0	0	1	0	1	0	0	0	0
52	Y	Admis	PVO	0	0	0	1	0	0	1	0	1
85	Y	Admis	TAO	0	0	0	1	0	0	0	0	1
6	Y	Admis	TVA	0	0	0	1	0	0	0	0	0
25	O	Admis	TAT	0	0	1	0	1	0	0	0	0
15	Y	Admis	PVO	0	0	0	1	0	0	1	0	0
11	R	deces	PVO	1	1	0	0	0	0	1	0	0
30	O	Admis	TAO	0	0	1	0	0	0	0	0	0
43	O	Admis	TAT	0	0	1	0	1	0	0	0	0
5	Y	Admis	TAO	0	0	0	1	0	0	0	0	0
21	Y	Admis	TAT	0	0	0	1	1	0	0	0	0
24	O	Admis	TAT	0	0	1	0	1	0	0	0	0
25	O	Admis	TVG	0	0	1	0	0	0	0	1	0
35	R	Admis	TVG	0	1	0	0	0	0	0	1	0
22	R	Admis	TVG	0	1	0	0	0	0	0	1	0
21	R	Admis	TAT	0	1	0	0	1	0	0	0	0
75	O	Admis	TAT	0	0	1	0	1	0	0	0	1
64	R	Admis	TVG	0	1	0	0	0	0	0	1	1
50	Y	Admis	TAT	0	0	0	1	1	0	0	0	1
32	O	Admis	PVO	0	0	1	0	0	0	1	0	0
25	O	Admis	TAT	1	0	1	0	1	0	0	0	0
18	Y	Admis	TVG	0	0	0	1	0	0	0	1	0
27	R	Admis	TVG	0	1	0	0	0	0	0	1	0
9	Y	Admis	TAO	0	0	0	1	0	0	0	0	0
28	R	Admis	TVG	0	1	0	0	0	0	0	1	0
29	Y	Admis	TAT	0	0	0	1	1	0	0	0	0
46	O	Admis	TVG	0	0	1	0	0	0	0	1	1
90	Y	Admis	TAO	0	0	0	1	0	0	0	0	1
12	Y	Admis	TAO	0	0	0	1	0	0	0	0	0
49	Y	Admis	TAO	0	0	0	1	0	0	0	0	1
35	Y	Admis	TAT	0	0	0	1	1	0	0	0	0
25	Y	Admis	TAT	0	0	0	1	1	0	0	0	0
4	Y	Admis	PVO	0	0	0	1	0	0	1	0	0
15	O	Admis	PVO	0	0	1	0	0	0	1	0	0
21	R	Admis	TAT	0	1	0	0	1	0	0	0	0
50	Y	Admis	PVO	0	0	0	1	0	0	1	0	1
51	Y	Admis	TAT	0	0	0	1	1	0	0	0	1
54	Y	Admis	TAO	0	0	0	1	0	0	0	0	1
52	O	Admis	TAT	0	0	1	0	1	0	0	0	1
25	Y	Admis	TAT	0	0	0	1	1	0	0	0	0
34	Y	Admis	PVO	0	0	0	1	0	0	1	0	0
50	Y	Admis	TAO	0	0	0	1	0	0	0	0	1
36	R	Admis	TAT	0	1	0	0	1	0	0	0	0
18	R	Admis	TAT	0	1	0	0	1	0	0	0	0
8	Y	Admis	TAO	0	0	0	1	0	0	0	0	0
46	R	Admis	TVG	0	1	0	0	0	0	0	1	1
75	O	Admis	TAT	0	0	1	0	1	0	0	0	1
82	O	Admis	TAT	0	0	1	0	1	0	0	0	1
3	Y	Admis	TAT	0	0	0	1	1	0	0	0	0
47	R	Admis	TVG	1	1	0	0	0	0	0	1	1
3	O	Admis	PVO	0	0	1	0	0	0	1	0	0
25	O	Admis	TAT	0	0	1	0	1	0	0	0	0
21	O	Admis	TAT	0	0	1	0	1	0	0	0	0
18	Y	Admis	TVA	0	0	0	1	0	0	0	0	0
11	Y	Admis	TAT	0	0	0	1	1	0	0	0	0
64	O	Admis	TAO	0	0	1	0	0	0	0	0	1
21	Y	Admis	PVO	0	0	0	1	0	0	1	0	0
28	Y	Admis	TAT	0	0	0	1	1	0	0	0	0
38	R	Admis	TVK	0	1	0	0	0	1	0	0	0
41	O	Admis	TAT	0	0	1	0	1	0	0	0	0
17	R	Admis	TAT	0	1	0	0	1	0	0	0	0
22	O	Admis	TAT	0	0	1	0	1	0	0	0	0
7	Y	Admis	TAT	0	0	0	1	1	0	0	0	0
23	R	Admis	TAT	0	1	0	0	1	0	0	0	0
50	R	Admis	TAT	0	1	0	0	1	0	0	0	1
91	O	Admis	TAO	0	0	1	0	0	0	0	0	1
6	R	Admis	PVO	1	1	0	0	0	0	1	0	0
15	O	Admis	TAT	0	0	1	0	1	0	0	0	0
27	Y	Admis	PVO	0	0	0	1	0	0	1	0	0
42	O	Admis	TAO	0	0	1	0	0	0	0	0	0
12	Y	Admis	TAT	0	0	0	1	1	0	0	0	0
16	G	Admis	TAO	0	0	0	0	0	0	0	0	0
29	G	Admis	TAO	0	0	0	0	0	0	0	0	0
61	Y	Admis	PVO	0	0	0	1	0	0	1	0	1
38	R	Admis	TVG	0	1	0	0	0	0	0	1	0
42	O	Admis	TAT	0	0	1	0	1	0	0	0	0
36	O	Admis	TVG	0	0	1	0	0	0	0	1	0
38	O	Admis	TVK	0	0	1	0	0	1	0	0	0
35	O	Admis	TVK	0	0	1	0	0	1	0	0	0
29	Y	Admis	TVK	0	0	0	1	0	1	0	0	0
7	O	Admis	TVA	0	0	1	0	0	0	0	0	0
1	R	Admis	PVO	0	1	0	0	0	0	1	0	0
20	Y	Admis	TAO	0	0	0	1	0	0	0	0	0
47	R	Admis	TVG	0	1	0	0	0	0	0	1	1
52	Y	Admis	TAO	0	0	0	1	0	0	0	0	1
23	Y	Admis	TVK	0	0	0	1	0	1	0	0	0
35	R	Admis	TAT	0	1	0	0	1	0	0	0	0
26	Y	Admis	TAT	0	0	0	1	1	0	0	0	0
18	O	Admis	TAO	0	0	1	0	0	0	0	0	0
21	R	Admis	TAT	1	1	0	0	1	0	0	0	0
20	R	Admis	TVG	0	1	0	0	0	0	0	1	0
29	Y	Admis	TAT	0	0	0	1	1	0	0	0	0
60	O	Admis	TAT	0	0	1	0	1	0	0	0	1
63	O	Admis	TAT	0	0	1	0	1	0	0	0	1
7	Y	Admis	TAO	0	0	0	1	0	0	0	0	0
18	O	Admis	TVK	0	0	1	0	0	1	0	0	0
30	R	Admis	TVG	0	1	0	0	0	0	0	1	0
20	R	Admis	PVO	0	1	0	0	0	0	1	0	0
7	Y	Admis	TAT	0	0	0	1	1	0	0	0	0
53	Y	Admis	TAT	0	0	0	1	1	0	0	0	1
32	Y	Admis	TVG	0	0	0	1	0	0	0	1	0
22	Y	Admis	TAO	0	0	0	1	0	0	0	0	0
7	Y	Admis	TAO	0	0	0	1	0	0	0	0	0
27	R	Admis	TAT	1	1	0	0	1	0	0	0	0
26	O	Admis	TAO	0	0	1	0	0	0	0	0	0
27	Y	Admis	TAO	0	0	0	1	0	0	0	0	0
40	R	Admis	TAT	1	1	0	0	1	0	0	0	0
39	Y	Admis	TAO	0	0	0	1	0	0	0	0	0
27	O	Admis	TAT	0	0	1	0	1	0	0	0	0
66	Y	Admis	TAT	0	0	0	1	1	0	0	0	1
9	R	Admis	TAO	0	1	0	0	0	0	0	0	0
28	O	Admis	TVG	0	0	1	0	0	0	0	1	0
36	O	Admis	TAT	0	0	1	0	1	0	0	0	0
21	Y	Admis	TAT	0	0	0	1	1	0	0	0	0
19	R	Admis	TAO	0	1	0	0	0	0	0	0	0
8	Y	Admis	TAO	0	0	0	1	0	0	0	0	0
14	Y	Admis	TAO	0	0	0	1	0	0	0	0	0
16	O	Admis	PVO	0	0	1	0	0	0	1	0	0
8	Y	Admis	TAO	0	0	0	1	0	0	0	0	0
22	O	Admis	TAT	0	0	1	0	1	0	0	0	0
17	R	deces	TVK	1	1	0	0	0	1	0	0	0
22	Y	Admis	TAT	0	0	0	1	1	0	0	0	0
37	R	Admis	TVA	0	1	0	0	0	0	0	0	0
9	R	Admis	TAO	1	1	0	0	0	0	0	0	0
24	O	Admis	TAT	0	0	1	0	1	0	0	0	0
25	Y	Admis	TAO	0	0	0	1	0	0	0	0	0
40	R	Admis	TAT	0	1	0	0	1	0	0	0	0
72	O	Admis	TAO	0	0	1	0	0	0	0	0	1
32	O	Admis	TAT	0	0	1	0	1	0	0	0	0
24	Y	Admis	TVK	0	0	0	1	0	1	0	0	0
36	Y	Admis	TAT	0	0	0	1	1	0	0	0	0
27	O	Admis	TVG	0	0	1	0	0	0	0	1	0
27	Y	Admis	TAO	0	0	0	1	0	0	0	0	0
26	Y	Admis	TAO	0	0	0	1	0	0	0	0	0
26	R	Admis	TVK	0	1	0	0	0	1	0	0	0
9	O	Admis	TAT	0	0	1	0	1	0	0	0	0
35	R	Admis	TAT	0	1	0	0	1	0	0	0	0
51	G	Admis	TVG	0	0	0	0	0	0	0	1	1
38	Y	Admis	TAT	0	0	0	1	1	0	0	0	0
46	Y	Admis	TAO	0	0	0	1	0	0	0	0	1
48	Y	Admis	TAO	0	0	0	1	0	0	0	0	1
76	Y	Admis	TAO	0	0	0	1	0	0	0	0	1
28	O	Admis	TVG	0	0	1	0	0	0	0	1	0
4	O	Admis	TAO	0	0	1	0	0	0	0	0	0
39	G	Admis	TAT	0	0	0	0	1	0	0	0	0
19	R	Admis	TVG	0	1	0	0	0	0	0	1	0
25	Y	Admis	TAT	0	0	0	1	1	0	0	0	0
29	Y	Admis	TAT	0	0	0	1	1	0	0	0	0
49	O	Admis	TAT	0	0	1	0	1	0	0	0	1
17	R	Admis	TVG	0	1	0	0	0	0	0	1	0
22	O	Admis	PVO	0	0	1	0	0	0	1	0	0
24	O	Admis	TAT	0	0	1	0	1	0	0	0	0
41	R	Admis	TAT	0	1	0	0	1	0	0	0	0
30	Y	Admis	TAT	0	0	0	1	1	0	0	0	0
26	Y	Admis	TAT	0	0	0	1	1	0	0	0	0
39	R	Admis	TVG	0	1	0	0	0	0	0	1	0
66	O	Admis	TAT	0	0	1	0	1	0	0	0	1
76	Y	Admis	TAT	0	0	0	1	1	0	0	0	1
25	R	Admis	TVG	0	1	0	0	0	0	0	1	0
27	Y	Admis	PVO	0	0	0	1	0	0	1	0	0
34	Y	Admis	TAO	0	0	0	1	0	0	0	0	0
34	Y	Admis	TAT	0	0	0	1	1	0	0	0	0
19	Y	Admis	TVK	0	0	0	1	0	1	0	0	0
50	Y	Admis	PVO	0	0	0	1	0	0	1	0	1
23	O	Admis	TVK	0	0	1	0	0	1	0	0	0
31	R	Admis	TAT	0	1	0	0	1	0	0	0	0
17	Y	Admis	TAO	0	0	0	1	0	0	0	0	0
19	G	Admis	PVO	0	0	0	0	0	0	1	0	0
20	Y	Admis	TAT	0	0	0	1	1	0	0	0	0
44	Y	Admis	TAO	0	0	0	1	0	0	0	0	0
31	R	Admis	TAT	0	1	0	0	1	0	0	0	0
63	O	Admis	TAT	0	0	1	0	1	0	0	0	1
46	R	Admis	TVA	0	1	0	0	0	0	0	0	1
33	R	Admis	TVA	0	1	0	0	0	0	0	0	0
17	Y	Admis	TAT	0	0	0	1	1	0	0	0	0
38	R	Admis	TVK	0	1	0	0	0	1	0	0	0
34	R	Admis	TAT	0	1	0	0	1	0	0	0	0
53	Y	Admis	PVO	0	0	0	1	0	0	1	0	1
23	Y	Admis	TAO	0	0	0	1	0	0	0	0	0
10	O	Admis	TAT	0	0	1	0	1	0	0	0	0
76	G	Admis	TAT	0	0	0	0	1	0	0	0	1
41	Y	Admis	TAO	0	0	0	1	0	0	0	0	0
35	Y	Admis	PVO	0	0	0	1	0	0	1	0	0
25	Y	Admis	TAO	0	0	0	1	0	0	0	0	0
39	Y	Admis	TVG	0	0	0	1	0	0	0	1	0
32	Y	Admis	TAT	0	0	0	1	1	0	0	0	0
65	R	Admis	TAO	0	1	0	0	0	0	0	0	1
37	Y	Admis	TAT	0	0	0	1	1	0	0	0	0
46	O	Admis	TAT	0	0	1	0	1	0	0	0	1
7	Y	Admis	TAO	0	0	0	1	0	0	0	0	0
39	O	Admis	TAT	0	0	1	0	1	0	0	0	0
29	O	Admis	TAT	0	0	1	0	1	0	0	0	0
36	O	Admis	TAT	0	0	1	0	1	0	0	0	0
27	R	Admis	TAO	0	1	0	0	0	0	0	0	0
14	Y	Admis	TAO	0	0	0	1	0	0	0	0	0
0	Y	Admis	PVO	0	0	0	1	0	0	1	0	0
25	O	Admis	TAT	0	0	1	0	1	0	0	0	0
22	R	Admis	TVG	0	1	0	0	0	0	0	1	0
6	Y	Admis	TAO	0	0	0	1	0	0	0	0	0
53	O	Admis	TVK	0	0	1	0	0	1	0	0	1
4	Y	Admis	TAO	0	0	0	1	0	0	0	0	0
26	O	Admis	TAT	0	0	1	0	1	0	0	0	0
26	Y	Admis	PVO	0	0	0	1	0	0	1	0	0
43	O	Admis	PVO	0	0	1	0	0	0	1	0	0
21	R	Admis	TAT	1	1	0	0	1	0	0	0	0
50	Y	Admis	TAT	0	0	0	1	1	0	0	0	1
31	R	Admis	TAT	1	1	0	0	1	0	0	0	0
47	Y	Admis	TAT	0	0	0	1	1	0	0	0	1
6	Y	Admis	TAT	0	0	0	1	1	0	0	0	0
16	G	Admis	TAO	0	0	0	0	0	0	0	0	0
28	O	Admis	TAO	0	0	1	0	0	0	0	0	0
23	Y	Admis	TAT	0	0	0	1	1	0	0	0	0
32	Y	Admis	TAO	0	0	0	1	0	0	0	0	0
16	Y	Admis	TAO	0	0	0	1	0	0	0	0	0
11	Y	Admis	TAO	0	0	0	1	0	0	0	0	0
34	Y	Admis	TVK	0	0	0	1	0	1	0	0	0
5	Y	Admis	TAO	0	0	0	1	0	0	0	0	0
4	O	Admis	TAO	0	0	1	0	0	0	0	0	0
10	O	Admis	TAT	0	0	1	0	1	0	0	0	0
17	R	Admis	TVG	1	1	0	0	0	0	0	1	0
22	Y	Admis	TAT	0	0	0	1	1	0	0	0	0
11	O	Admis	TAT	0	0	1	0	1	0	0	0	0
52	Y	Admis	TAO	0	0	0	1	0	0	0	0	1
44	O	Admis	TAO	0	0	1	0	0	0	0	0	0
42	Y	Admis	TAO	0	0	0	1	0	0	0	0	0
47	O	Admis	TAO	0	0	1	0	0	0	0	0	1
34	Y	Admis	TAT	0	0	0	1	1	0	0	0	0
51	R	Admis	TVG	0	1	0	0	0	0	0	1	1
50	Y	Admis	TAO	0	0	0	1	0	0	0	0	1
25	R	Admis	TVG	0	1	0	0	0	0	0	1	0
36	Y	Admis	TAO	0	0	0	1	0	0	0	0	0
39	O	Admis	TAT	0	0	1	0	1	0	0	0	0
13	Y	Admis	TAO	0	0	0	1	0	0	0	0	0
24	R	Admis	TVG	0	1	0	0	0	0	0	1	0
35	Y	Admis	TAT	0	0	0	1	1	0	0	0	0
30	R	Admis	TAT	0	1	0	0	1	0	0	0	0
59	O	Admis	TAT	0	0	1	0	1	0	0	0	1
6	Y	Admis	TAO	0	0	0	1	0	0	0	0	0
19	R	Admis	TVK	1	1	0	0	0	1	0	0	0
75	Y	Admis	TAO	0	0	0	1	0	0	0	0	1
28	O	Admis	TAT	0	0	1	0	1	0	0	0	0
39	Y	Admis	TAO	0	0	0	1	0	0	0	0	0
19	Y	Admis	TAO	0	0	0	1	0	0	0	0	0
88	O	Admis	TAT	0	0	1	0	1	0	0	0	1
38	G	Admis	TAT	0	0	0	0	1	0	0	0	0
23	Y	Admis	TAT	0	0	0	1	1	0	0	0	0
26	Y	Admis	TAT	0	0	0	1	1	0	0	0	0
28	O	Admis	TAO	0	0	1	0	0	0	0	0	0
46	R	Admis	TVG	0	1	0	0	0	0	0	1	1
51	O	Admis	TAT	0	0	1	0	1	0	0	0	1
5	Y	Admis	TAT	0	0	0	1	1	0	0	0	0
11	R	Admis	TAO	0	1	0	0	0	0	0	0	0
10	Y	Admis	TAO	0	0	0	1	0	0	0	0	0
30	Y	Admis	TAO	0	0	0	1	0	0	0	0	0
20	Y	Admis	TVK	0	0	0	1	0	1	0	0	0
4	Y	Admis	TAO	0	0	0	1	0	0	0	0	0
18	Y	Admis	TAT	0	0	0	1	1	0	0	0	0
35	Y	Admis	TAT	0	0	0	1	1	0	0	0	0
7	Y	Admis	TAO	0	0	0	1	0	0	0	0	0
44	R	Admis	TAT	0	1	0	0	1	0	0	0	0
24	O	Admis	PVO	0	0	1	0	0	0	1	0	0
18	Y	Admis	TVK	0	0	0	1	0	1	0	0	0
41	R	Admis	TVG	0	1	0	0	0	0	0	1	0
24	O	Admis	TVG	0	0	1	0	0	0	0	1	0
24	O	Admis	TAT	0	0	1	0	1	0	0	0	0
28	O	Admis	TVG	0	0	1	0	0	0	0	1	0
6	O	Admis	TAO	0	0	1	0	0	0	0	0	0
41	R	Admis	TVG	1	1	0	0	0	0	0	1	0
74	R	deces	PVO	1	1	0	0	0	0	1	0	1
15	O	Admis	PVO	0	0	1	0	0	0	1	0	0
27	O	Admis	TAT	0	0	1	0	1	0	0	0	0
8	Y	Admis	PVO	0	0	0	1	0	0	1	0	0
5	R	Admis	TVG	0	1	0	0	0	0	0	1	0
24	Y	Admis	TAT	0	0	0	1	1	0	0	0	0
58	Y	Admis	PVO	0	0	0	1	0	0	1	0	1
46	R	Admis	TVG	0	1	0	0	0	0	0	1	1
8	G	Admis	TAO	0	0	0	0	0	0	0	0	0
22	Y	Admis	TAT	0	0	0	1	1	0	0	0	0
52	R	Admis	TAT	0	1	0	0	1	0	0	0	1
25	Y	Admis	TAO	0	0	0	1	0	0	0	0	0
42	O	Admis	TVG	0	0	1	0	0	0	0	1	0
18	O	Admis	TAO	0	0	1	0	0	0	0	0	0
28	R	Admis	TVG	0	1	0	0	0	0	0	1	0
37	R	Admis	TAT	0	1	0	0	1	0	0	0	0
37	Y	Admis	TAT	0	0	0	1	1	0	0	0	0
15	Y	Admis	TAO	0	0	0	1	0	0	0	0	0
19	R	Admis	TAT	0	1	0	0	1	0	0	0	0
76	R	Admis	TVG	1	1	0	0	0	0	0	1	1
24	O	Admis	TVG	0	0	1	0	0	0	0	1	0
33	Y	Admis	TAT	0	0	0	1	1	0	0	0	0
7	Y	Admis	TAO	0	0	0	1	0	0	0	0	0
19	Y	Admis	TAO	0	0	0	1	0	0	0	0	0
25	R	Admis	TVK	0	1	0	0	0	1	0	0	0
23	O	Admis	TAT	0	0	1	0	1	0	0	0	0
58	R	Admis	TVG	0	1	0	0	0	0	0	1	1
33	O	Admis	TAT	0	0	1	0	1	0	0	0	0
20	Y	Admis	TAO	0	0	0	1	0	0	0	0	0
12	O	Admis	TVG	0	0	1	0	0	0	0	1	0
10	Y	Admis	TAO	0	0	0	1	0	0	0	0	0
5	R	Admis	TAT	0	1	0	0	1	0	0	0	0
25	Y	Admis	TVK	0	0	0	1	0	1	0	0	0
24	Y	Admis	TAT	0	0	0	1	1	0	0	0	0
26	Y	Admis	TVG	0	0	0	1	0	0	0	1	0
58	Y	Admis	TAT	0	0	0	1	1	0	0	0	1
18	Y	Admis	TAO	0	0	0	1	0	0	0	0	0
23	R	Admis	TVG	0	1	0	0	0	0	0	1	0
17	O	Admis	TAO	0	0	1	0	0	0	0	0	0
15	O	Admis	TAT	0	0	1	0	1	0	0	0	0
22	R	Admis	TVG	0	1	0	0	0	0	0	1	0
55	Y	Admis	TAO	0	0	0	1	0	0	0	0	1
47	O	Admis	TAT	0	0	1	0	1	0	0	0	1
26	O	Admis	TAO	0	0	1	0	0	0	0	0	0
32	R	Admis	TVK	0	1	0	0	0	1	0	0	0
13	O	Admis	TAO	0	0	1	0	0	0	0	0	0
58	Y	Admis	TVA	0	0	0	1	0	0	0	0	1
47	Y	Admis	TAO	0	0	0	1	0	0	0	0	1
52	Y	Admis	TAT	0	0	0	1	1	0	0	0	1
4	Y	Admis	TAO	0	0	0	1	0	0	0	0	0
38	Y	Admis	TAT	0	0	0	1	1	0	0	0	0
81	Y	Admis	TAO	0	0	0	1	0	0	0	0	1
45	O	Admis	TAT	0	0	1	0	1	0	0	0	0
27	O	Admis	TAT	0	0	1	0	1	0	0	0	0
49	O	Admis	PVO	0	0	1	0	0	0	1	0	1
17	O	Admis	TAO	0	0	1	0	0	0	0	0	0
32	O	Admis	TVG	0	0	1	0	0	0	0	1	0
60	Y	Admis	TVT	0	0	0	1	0	0	0	0	1
32	O	Admis	TVK	0	0	1	0	0	1	0	0	0
42	O	Admis	TAT	0	0	1	0	1	0	0	0	0
24	Y	Admis	PVC	0	0	0	1	0	0	0	0	0
39	Y	Admis	TAO	0	0	0	1	0	0	0	0	0
22	R	Admis	TVG	0	1	0	0	0	0	0	1	0
40	O	Admis	TAT	0	0	1	0	1	0	0	0	0
69	Y	Admis	TAT	0	0	0	1	1	0	0	0	1
23	Y	Admis	TAT	0	0	0	1	1	0	0	0	0
6	Y	Admis	TAO	0	0	0	1	0	0	0	0	0
21	O	Admis	TAO	0	0	1	0	0	0	0	0	0
33	R	Admis	TAT	0	1	0	0	1	0	0	0	0
26	R	deces	TAO	1	1	0	0	0	0	0	0	0
7	O	Admis	TAO	1	0	1	0	0	0	0	0	0
40	Y	Admis	TAO	0	0	0	1	0	0	0	0	0
38	R	Admis	TVG	0	1	0	0	0	0	0	1	0
4	O	Admis	TAO	0	0	1	0	0	0	0	0	0
79	Y	Admis	TAO	0	0	0	1	0	0	0	0	1
25	O	Admis	TAO	0	0	1	0	0	0	0	0	0
8	O	Admis	TAT	0	0	1	0	1	0	0	0	0
28	Y	Admis	PVO	0	0	0	1	0	0	1	0	0
25	Y	Admis	TAT	0	0	0	1	1	0	0	0	0
29	O	Admis	TVG	0	0	1	0	0	0	0	1	0
1	O	Admis	PVO	0	0	1	0	0	0	1	0	0
26	O	Admis	TVA	0	0	1	0	0	0	0	0	0
9	R	Admis	TAO	0	1	0	0	0	0	0	0	0
13	R	Admis	TAO	0	1	0	0	0	0	0	0	0
68	Y	Admis	TAT	0	0	0	1	1	0	0	0	1
12	Y	Admis	TAO	0	0	0	1	0	0	0	0	0
24	O	Admis	TAT	0	0	1	0	1	0	0	0	0
45	Y	Admis	TAT	0	0	0	1	1	0	0	0	0
43	O	Admis	TAT	0	0	1	0	1	0	0	0	0
48	Y	Admis	TAO	0	0	0	1	0	0	0	0	1
37	O	Admis	TVG	0	0	1	0	0	0	0	1	0
9	O	Admis	PVO	0	0	1	0	0	0	1	0	0
14	Y	Admis	TAO	0	0	0	1	0	0	0	0	0
16	G	Admis	TAO	0	0	0	0	0	0	0	0	0
55	O	Admis	TVG	0	0	1	0	0	0	0	1	1
3	O	Admis	TAO	0	0	1	0	0	0	0	0	0
25	O	Admis	TVK	0	0	1	0	0	1	0	0	0
57	O	Admis	TAT	0	0	1	0	1	0	0	0	1
18	Y	Admis	TAT	0	0	0	1	1	0	0	0	0
36	O	Admis	TAT	0	0	1	0	1	0	0	0	0
29	O	Admis	TAO	0	0	1	0	0	0	0	0	0
3	Y	Admis	TAO	0	0	0	1	0	0	0	0	0
14	Y	Admis	TAO	0	0	0	1	0	0	0	0	0
12	Y	Admis	TVK	0	0	0	1	0	1	0	0	0
8	G	Admis	TAO	0	0	0	0	0	0	0	0	0
33	O	Admis	PVO	0	0	1	0	0	0	1	0	0
48	Y	Admis	TAT	0	0	0	1	1	0	0	0	1
64	Y	Admis	TAT	0	0	0	1	1	0	0	0	1
32	Y	Admis	PVO	0	0	0	1	0	0	1	0	0
40	R	Admis	TVG	0	1	0	0	0	0	0	1	0
12	Y	Admis	TAO	0	0	0	1	0	0	0	0	0
10	O	Admis	PVO	0	0	1	0	0	0	1	0	0
37	Y	Admis	TAO	0	0	0	1	0	0	0	0	0
16	Y	Admis	TAO	0	0	0	1	0	0	0	0	0
33	O	Admis	TVG	0	0	1	0	0	0	0	1	0
18	O	Admis	TAT	0	0	1	0	1	0	0	0	0
21	O	Admis	TAT	0	0	1	0	1	0	0	0	0
30	Y	Admis	TVK	0	0	0	1	0	1	0	0	0
36	O	Admis	TAT	0	0	1	0	1	0	0	0	0
20	Y	Admis	TVA	0	0	0	1	0	0	0	0	0
13	O	Admis	TAO	0	0	1	0	0	0	0	0	0
29	Y	Admis	PVO	0	0	0	1	0	0	1	0	0
44	Y	Admis	TAO	0	0	0	1	0	0	0	0	0
25	O	Admis	TAT	0	0	1	0	1	0	0	0	0
19	G	Admis	TAO	0	0	0	0	0	0	0	0	0
38	R	Admis	TAT	0	1	0	0	1	0	0	0	0
24	O	Admis	TVK	0	0	1	0	0	1	0	0	0
1	O	Admis	TAO	0	0	1	0	0	0	0	0	0
67	R	Admis	TVG	0	1	0	0	0	0	0	1	1
37	O	Admis	TAT	0	0	1	0	1	0	0	0	0
47	O	Admis	TVG	0	0	1	0	0	0	0	1	1
41	Y	Admis	TAT	0	0	0	1	1	0	0	0	0
36	O	Admis	TVG	0	0	1	0	0	0	0	1	0
35	Y	Admis	TAO	0	0	0	1	0	0	0	0	0
8	O	Admis	TAT	0	0	1	0	1	0	0	0	0
37	Y	Admis	PVO	0	0	0	1	0	0	1	0	0
37	Y	Admis	TAT	0	0	0	1	1	0	0	0	0
30	Y	Admis	TAT	0	0	0	1	1	0	0	0	0
38	O	Admis	TAT	0	0	1	0	1	0	0	0	0
54	Y	Admis	TAO	0	0	0	1	0	0	0	0	1
14	O	Admis	TVG	0	0	1	0	0	0	0	1	0
25	O	Admis	TVK	0	0	1	0	0	1	0	0	0
33	O	Admis	TAO	0	0	1	0	0	0	0	0	0
39	R	Admis	TVK	0	1	0	0	0	1	0	0	0
52	R	Admis	TVK	0	1	0	0	0	1	0	0	1
49	R	Admis	TAT	0	1	0	0	1	0	0	0	1
27	O	Admis	PVO	0	0	1	0	0	0	1	0	0
29	Y	Admis	TAT	0	0	0	1	1	0	0	0	0
39	O	Admis	TAT	0	0	1	0	1	0	0	0	0
25	Y	Admis	TAT	0	0	0	1	1	0	0	0	0
19	O	Admis	TAT	0	0	1	0	1	0	0	0	0
34	Y	Admis	TAO	0	0	0	1	0	0	0	0	0
48	Y	Admis	TAT	0	0	0	1	1	0	0	0	1
15	G	Admis	PVO	0	0	0	0	0	0	1	0	0
21	O	Admis	TAT	0	0	1	0	1	0	0	0	0
37	R	Admis	TVG	1	1	0	0	0	0	0	1	0
42	O	Admis	TAT	0	0	1	0	1	0	0	0	0
34	O	Admis	TVG	0	0	1	0	0	0	0	1	0
7	Y	Admis	TAO	0	0	0	1	0	0	0	0	0
15	Y	Admis	PVO	0	0	0	1	0	0	1	0	0
34	Y	Admis	TAT	0	0	0	1	1	0	0	0	0
29	O	Admis	TVG	0	0	1	0	0	0	0	1	0
16	O	Admis	TAT	0	0	1	0	1	0	0	0	0
55	Y	Admis	TAO	0	0	0	1	0	0	0	0	1
47	O	Admis	TAT	0	0	1	0	1	0	0	0	1
12	O	Admis	TAO	0	0	1	0	0	0	0	0	0
27	Y	Admis	TAT	0	0	0	1	1	0	0	0	0
20	O	Admis	TAO	0	0	1	0	0	0	0	0	0
31	O	Admis	TAO	0	0	1	0	0	0	0	0	0
33	O	Admis	TVG	0	0	1	0	0	0	0	1	0
9	Y	Admis	TAO	0	0	0	1	0	0	0	0	0
7	O	Admis	TAO	0	0	1	0	0	0	0	0	0
25	O	Admis	TVK	0	0	1	0	0	1	0	0	0
14	O	Admis	TVA	0	0	1	0	0	0	0	0	0
40	O	Admis	TAO	0	0	1	0	0	0	0	0	0
71	O	Admis	TAT	0	0	1	0	1	0	0	0	1
56	O	Admis	TAO	0	0	1	0	0	0	0	0	1
12	O	Admis	TAT	0	0	1	0	1	0	0	0	0
25	O	Admis	TVG	0	0	1	0	0	0	0	1	0
7	Y	Admis	TAO	0	0	0	1	0	0	0	0	0
22	O	Admis	TAT	0	0	1	0	1	0	0	0	0
9	Y	Admis	TAO	0	0	0	1	0	0	0	0	0
47	Y	Admis	TAO	0	0	0	1	0	0	0	0	1
54	O	Admis	TAT	0	0	1	0	1	0	0	0	1
20	O	Admis	TAT	0	0	1	0	1	0	0	0	0
51	R	deces	TAT	1	1	0	0	1	0	0	0	1
31	O	Admis	TAT	0	0	1	0	1	0	0	0	0
29	Y	Admis	TAT	0	0	0	1	1	0	0	0	0
11	O	Admis	TAT	0	0	1	0	1	0	0	0	0
29	O	Admis	TVK	0	0	1	0	0	1	0	0	0
28	Y	Admis	TAT	1	0	0	1	1	0	0	0	0
26	R	Admis	TAT	0	1	0	0	1	0	0	0	0
3	O	Admis	TAO	0	0	1	0	0	0	0	0	0
31	O	Admis	TVG	0	0	1	0	0	0	0	1	0
4	O	Admis	TAO	0	0	1	0	0	0	0	0	0
88	Y	Admis	TAO	0	0	0	1	0	0	0	0	1
20	Y	Admis	TAT	0	0	0	1	1	0	0	0	0
52	Y	Admis	TVG	0	0	0	1	0	0	0	1	1
30	Y	Admis	TAT	0	0	0	1	1	0	0	0	0
31	O	Admis	TAT	0	0	1	0	1	0	0	0	0
37	O	Admis	TVK	0	0	1	0	0	1	0	0	0
49	R	Admis	TVG	0	1	0	0	0	0	0	1	1
8	Y	Admis	TAO	0	0	0	1	0	0	0	0	0
49	O	Admis	TAT	0	0	1	0	1	0	0	0	1
29	Y	Admis	TAT	0	0	0	1	1	0	0	0	0
40	Y	Admis	TAT	0	0	0	1	1	0	0	0	0
26	O	Admis	TVK	0	0	1	0	0	1	0	0	0
19	R	Admis	TAT	0	1	0	0	1	0	0	0	0
57	O	Admis	TVG	0	0	1	0	0	0	0	1	1
42	O	Admis	TVG	0	0	1	0	0	0	0	1	0
13	Y	Admis	TAO	0	0	0	1	0	0	0	0	0
19	O	Admis	TAT	0	0	1	0	1	0	0	0	0
71	O	Admis	PVO	0	0	1	0	0	0	1	0	1
38	Y	Admis	TAT	0	0	0	1	1	0	0	0	0
29	O	Admis	TAO	0	0	1	0	0	0	0	0	0
17	Y	Admis	TAT	0	0	0	1	1	0	0	0	0
29	O	Admis	TAT	0	0	1	0	1	0	0	0	0
25	Y	Admis	PVO	0	0	0	1	0	0	1	0	0
28	O	Admis	TAT	0	0	1	0	1	0	0	0	0
32	O	Admis	TAO	0	0	1	0	0	0	0	0	0
14	Y	Admis	TAT	0	0	0	1	1	0	0	0	0
30	O	Admis	TVG	0	0	1	0	0	0	0	1	0
43	Y	Admis	TAT	0	0	0	1	1	0	0	0	0
24	O	Admis	TVG	0	0	1	0	0	0	0	1	0
43	Y	Admis	TAT	0	0	0	1	1	0	0	0	0
16	Y	Admis	TAT	0	0	0	1	1	0	0	0	0
24	G	Admis	TVK	0	0	0	0	0	1	0	0	0
17	O	Admis	TAT	0	0	1	0	1	0	0	0	0
74	Y	Admis	TAO	0	0	0	1	0	0	0	0	1
20	O	Admis	TAT	0	0	1	0	1	0	0	0	0
20	O	Admis	TVG	0	0	1	0	0	0	0	1	0
32	Y	Admis	TAT	0	0	0	1	1	0	0	0	0
39	Y	Admis	TAO	0	0	0	1	0	0	0	0	0
76	Y	Admis	TAT	0	0	0	1	1	0	0	0	1
24	Y	Admis	TVG	0	0	0	1	0	0	0	1	0
19	O	Admis	TVK	0	0	1	0	0	1	0	0	0
2	O	Admis	TAO	0	0	1	0	0	0	0	0	0
39	O	Admis	TAO	0	0	1	0	0	0	0	0	0
15	O	Admis	TAT	0	0	1	0	1	0	0	0	0
27	R	Admis	TVG	0	1	0	0	0	0	0	1	0
4	O	Admis	TAT	0	0	1	0	1	0	0	0	0
47	O	Admis	TVK	0	0	1	0	0	1	0	0	1
24	Y	Admis	TVK	0	0	0	1	0	1	0	0	0
6	Y	Admis	TAO	0	0	0	1	0	0	0	0	0
15	O	Admis	TAO	0	0	1	0	0	0	0	0	0
24	G	Admis	PVO	0	0	0	0	0	0	1	0	0
13	Y	Admis	PVO	0	0	0	1	0	0	1	0	0
17	O	Admis	TVK	0	0	1	0	0	1	0	0	0
22	O	Admis	TVG	0	0	1	0	0	0	0	1	0
34	Y	Admis	TAT	0	0	0	1	1	0	0	0	0
45	O	Admis	TVG	0	0	1	0	0	0	0	1	0
24	O	Admis	TAT	0	0	1	0	1	0	0	0	0
12	Y	Admis	TAO	0	0	0	1	0	0	0	0	0
35	R	Admis	TAT	0	1	0	0	1	0	0	0	0
26	O	Admis	TAT	0	0	1	0	1	0	0	0	0
22	O	Admis	TAT	0	0	1	0	1	0	0	0	0
29	O	Admis	TAT	0	0	1	0	1	0	0	0	0
21	O	Admis	TVG	0	0	1	0	0	0	0	1	0
18	Y	Admis	TVG	0	0	0	1	0	0	0	1	0
26	O	Admis	TVG	0	0	1	0	0	0	0	1	0
56	O	Admis	TAT	0	0	1	0	1	0	0	0	1
27	O	Admis	PVO	0	0	1	0	0	0	1	0	0
36	O	Admis	TVK	0	0	1	0	0	1	0	0	0
13	Y	Admis	TAO	0	0	0	1	0	0	0	0	0
21	O	Admis	TAT	0	0	1	0	1	0	0	0	0
10	Y	Admis	TAO	0	0	0	1	0	0	0	0	0
26	O	Admis	TAT	0	0	1	0	1	0	0	0	0
17	Y	Admis	TAO	0	0	0	1	0	0	0	0	0
28	O	Admis	TAO	0	0	1	0	0	0	0	0	0
65	R	Admis	TAO	0	1	0	0	0	0	0	0	1
8	Y	Admis	TAO	0	0	0	1	0	0	0	0	0
19	Y	Admis	TAT	0	0	0	1	1	0	0	0	0
18	O	Admis	TVK	0	0	1	0	0	1	0	0	0
50	O	Admis	TVK	0	0	1	0	0	1	0	0	1
16	Y	Admis	TAT	0	0	0	1	1	0	0	0	0
29	Y	Admis	TVK	0	0	0	1	0	1	0	0	0
32	O	Admis	TAT	0	0	1	0	1	0	0	0	0
2	Y	Admis	TAO	0	0	0	1	0	0	0	0	0
29	O	Admis	TAT	0	0	1	0	1	0	0	0	0
53	O	Admis	TAT	1	0	1	0	1	0	0	0	1
2	Y	Admis	TAO	0	0	0	1	0	0	0	0	0
32	O	Admis	TVG	0	0	1	0	0	0	0	1	0
47	O	Admis	TAT	0	0	1	0	1	0	0	0	1
27	O	Admis	TVK	0	0	1	0	0	1	0	0	0
24	O	Admis	TVK	0	0	1	0	0	1	0	0	0
42	Y	Admis	TAO	0	0	0	1	0	0	0	0	0
28	R	Admis	TAT	0	1	0	0	1	0	0	0	0
25	O	Admis	TAT	0	0	1	0	1	0	0	0	0
28	O	Admis	TAT	0	0	1	0	1	0	0	0	0
42	O	Admis	TVG	0	0	1	0	0	0	0	1	0
45	Y	Admis	TVK	0	0	0	1	0	1	0	0	0
11	Y	Admis	TAT	0	0	0	1	1	0	0	0	0
34	O	Admis	PVO	0	0	1	0	0	0	1	0	0
16	O	Admis	TAO	0	0	1	0	0	0	0	0	0
38	O	Admis	TAO	0	0	1	0	0	0	0	0	0
25	Y	Admis	TAO	0	0	0	1	0	0	0	0	0
18	Y	Admis	TAO	0	0	0	1	0	0	0	0	0
41	R	deces	TAT	1	1	0	0	1	0	0	0	0
8	Y	Admis	TAO	0	0	0	1	0	0	0	0	0
24	O	Admis	TAT	0	0	1	0	1	0	0	0	0
33	O	Admis	TVG	0	0	1	0	0	0	0	1	0
23	Y	Admis	TAT	0	0	0	1	1	0	0	0	0
70	Y	Admis	TAT	0	0	0	1	1	0	0	0	1
60	R	Admis	TAT	0	1	0	0	1	0	0	0	1
19	O	Admis	TAO	0	0	1	0	0	0	0	0	0
3	G	Admis	TAO	0	0	0	0	0	0	0	0	0
31	O	Admis	TAT	0	0	1	0	1	0	0	0	0
35	O	Admis	TAO	0	0	1	0	0	0	0	0	0
32	Y	Admis	TAT	0	0	0	1	1	0	0	0	0
5	Y	Admis	TAO	0	0	0	1	0	0	0	0	0
2	Y	Admis	TAO	0	0	0	1	0	0	0	0	0
9	O	Admis	TAT	0	0	1	0	1	0	0	0	0
26	R	Admis	TVG	0	1	0	0	0	0	0	1	0
72	O	Admis	TAO	0	0	1	0	0	0	0	0	1
65	Y	Admis	TAT	0	0	0	1	1	0	0	0	1
9	O	Admis	TAT	0	0	1	0	1	0	0	0	0
41	O	Admis	TVK	0	0	1	0	0	1	0	0	0
5	Y	Admis	TAO	0	0	0	1	0	0	0	0	0
24	O	Admis	TAO	0	0	1	0	0	0	0	0	0
22	Y	Admis	TVK	0	0	0	1	0	1	0	0	0
31	O	Admis	TAT	0	0	1	0	1	0	0	0	0
53	Y	Admis	TAO	0	0	0	1	0	0	0	0	1
9	Y	Admis	TAO	0	0	0	1	0	0	0	0	0
46	O	Admis	TAO	0	0	1	0	0	0	0	0	1
36	O	Admis	TAT	0	0	1	0	1	0	0	0	0
30	O	Admis	TAO	0	0	1	0	0	0	0	0	0
7	Y	Admis	TAO	1	0	0	1	0	0	0	0	0
18	O	Admis	TAT	0	0	1	0	1	0	0	0	0
21	O	Admis	TVG	0	0	1	0	0	0	0	1	0
72	Y	Admis	TAO	0	0	0	1	0	0	0	0	1
40	O	Admis	TVG	0	0	1	0	0	0	0	1	0
19	Y	Admis	TVK	0	0	0	1	0	1	0	0	0
48	Y	Admis	TVA	0	0	0	1	0	0	0	0	1
53	Y	Admis	TAO	0	0	0	1	0	0	0	0	1
44	O	Admis	TAT	0	0	1	0	1	0	0	0	0
37	O	Admis	TAT	0	0	1	0	1	0	0	0	0
43	O	Admis	TAT	0	0	1	0	1	0	0	0	0
43	Y	Admis	TAO	0	0	0	1	0	0	0	0	0
39	Y	Admis	TAO	0	0	0	1	0	0	0	0	0
38	O	Admis	TAT	0	0	1	0	1	0	0	0	0
40	Y	Admis	TAT	0	0	0	1	1	0	0	0	0
29	Y	Admis	TAT	0	0	0	1	1	0	0	0	0
40	R	Admis	TAT	0	1	0	0	1	0	0	0	0
14	O	Admis	TAO	0	0	1	0	0	0	0	0	0
49	O	Admis	TAO	0	0	1	0	0	0	0	0	1
57	O	Admis	TVG	0	0	1	0	0	0	0	1	1
19	O	Admis	TAT	0	0	1	0	1	0	0	0	0
32	O	Admis	TAT	0	0	1	0	1	0	0	0	0
14	G	Admis	PVO	0	0	0	0	0	0	1	0	0
28	O	Admis	TAT	0	0	1	0	1	0	0	0	0
62	Y	Admis	TAO	0	0	0	1	0	0	0	0	1
10	Y	Admis	TAO	0	0	0	1	0	0	0	0	0
24	O	Admis	TAT	0	0	1	0	1	0	0	0	0
81	Y	Admis	TAO	0	0	0	1	0	0	0	0	1
46	Y	Admis	TAO	0	0	0	1	0	0	0	0	1
14	Y	Admis	TAO	0	0	0	1	0	0	0	0	0
5	O	Admis	TAT	0	0	1	0	1	0	0	0	0
39	Y	Admis	TAT	0	0	0	1	1	0	0	0	0
48	O	Admis	TAT	0	0	1	0	1	0	0	0	1
22	R	Admis	TVK	1	1	0	0	0	1	0	0	0
31	Y	Admis	PVO	0	0	0	1	0	0	1	0	0
23	O	Admis	TAT	0	0	1	0	1	0	0	0	0
25	O	Admis	TAO	0	0	1	0	0	0	0	0	0
19	O	Admis	TAO	0	0	1	0	0	0	0	0	0
24	Y	Admis	TAO	0	0	0	1	0	0	0	0	0
25	O	Admis	TVG	0	0	1	0	0	0	0	1	0
26	O	Admis	TAT	0	0	1	0	1	0	0	0	0
45	O	Admis	TAT	0	0	1	0	1	0	0	0	0
33	O	Admis	TAO	0	0	1	0	0	0	0	0	0
39	O	Admis	TAT	0	0	1	0	1	0	0	0	0
70	Y	Admis	TAO	0	0	0	1	0	0	0	0	1
35	Y	Admis	TAT	0	0	0	1	1	0	0	0	0
47	O	Admis	PVO	0	0	1	0	0	0	1	0	1
37	O	Admis	TVK	0	0	1	0	0	1	0	0	0
28	O	Admis	TAT	0	0	1	0	1	0	0	0	0
40	O	Admis	TVG	0	0	1	0	0	0	0	1	0
40	O	Admis	TAT	0	0	1	0	1	0	0	0	0
20	O	Admis	TVG	0	0	1	0	0	0	0	1	0
47	O	Admis	TAO	0	0	1	0	0	0	0	0	1
21	O	Admis	TAT	0	0	1	0	1	0	0	0	0
19	O	Admis	TAT	0	0	1	0	1	0	0	0	0
60	Y	Admis	TAO	0	0	0	1	0	0	0	0	1
29	Y	Admis	TVK	0	0	0	1	0	1	0	0	0
28	O	Admis	TVK	0	0	1	0	0	1	0	0	0
36	O	Admis	TAT	0	0	1	0	1	0	0	0	0
31	O	Admis	TVK	0	0	1	0	0	1	0	0	0
74	O	Admis	TAT	0	0	1	0	1	0	0	0	1
78	Y	Admis	TAT	0	0	0	1	1	0	0	0	1
17	O	Admis	TVG	0	0	1	0	0	0	0	1	0
8	Y	Admis	TAO	0	0	0	1	0	0	0	0	0
15	G	Admis	TAO	0	0	0	0	0	0	0	0	0
26	O	Admis	TAO	0	0	1	0	0	0	0	0	0
23	O	Admis	TVG	0	0	1	0	0	0	0	1	0
46	O	Admis	TVK	1	0	1	0	0	1	0	0	1
44	O	Admis	TAO	0	0	1	0	0	0	0	0	0
33	Y	Admis	PVO	0	0	0	1	0	0	1	0	0
18	O	Admis	TVG	0	0	1	0	0	0	0	1	0
5	O	Admis	TAO	0	0	1	0	0	0	0	0	0
37	O	Admis	TAO	0	0	1	0	0	0	0	0	0
37	Y	Admis	TAT	0	0	0	1	1	0	0	0	0
54	O	Admis	TVG	1	0	1	0	0	0	0	1	1
42	O	Admis	TAT	0	0	1	0	1	0	0	0	0
21	O	Admis	TVG	0	0	1	0	0	0	0	1	0
10	Y	Admis	TAO	0	0	0	1	0	0	0	0	0
18	O	Admis	TAO	0	0	1	0	0	0	0	0	0
46	O	Admis	TAT	0	0	1	0	1	0	0	0	1
13	O	Admis	TAT	0	0	1	0	1	0	0	0	0
47	O	Admis	TAT	0	0	1	0	1	0	0	0	1
3	Y	Admis	TAO	0	0	0	1	0	0	0	0	0
25	Y	Admis	TVG	0	0	0	1	0	0	0	1	0
32	O	Admis	TAO	0	0	1	0	0	0	0	0	0
35	O	Admis	PVO	0	0	1	0	0	0	1	0	0
66	O	Admis	TAO	0	0	1	0	0	0	0	0	1
45	Y	Admis	TAO	0	0	0	1	0	0	0	0	0
46	O	Admis	TAT	0	0	1	0	1	0	0	0	1
3	Y	Admis	TAO	0	0	0	1	0	0	0	0	0
3	O	Admis	TAO	0	0	1	0	0	0	0	0	0
23	O	Admis	TVG	0	0	1	0	0	0	0	1	0
6	Y	Admis	TAO	0	0	0	1	0	0	0	0	0
44	O	Admis	TVG	0	0	1	0	0	0	0	1	0
19	O	Admis	TAT	0	0	1	0	1	0	0	0	0
44	O	Admis	TAT	0	0	1	0	1	0	0	0	0
40	O	Admis	TAO	0	0	1	0	0	0	0	0	0
15	O	Admis	TAO	0	0	1	0	0	0	0	0	0
55	O	Admis	TAT	0	0	1	0	1	0	0	0	1
56	Y	Admis	TAT	0	0	0	1	1	0	0	0	1
23	O	Admis	TAT	0	0	1	0	1	0	0	0	0
50	O	Admis	TAO	0	0	1	0	0	0	0	0	1
33	Y	Admis	PVO	0	0	0	1	0	0	1	0	0
36	O	Admis	TVG	0	0	1	0	0	0	0	1	0
37	O	Admis	TAO	0	0	1	0	0	0	0	0	0
28	O	Admis	TAT	0	0	1	0	1	0	0	0	0
16	O	Admis	TAT	0	0	1	0	1	0	0	0	0
23	O	Admis	TVG	0	0	1	0	0	0	0	1	0
21	O	Admis	TAT	0	0	1	0	1	0	0	0	0
13	O	Admis	TAT	0	0	1	0	1	0	0	0	0
28	O	Admis	TVG	0	0	1	0	0	0	0	1	0
28	Y	Admis	TAT	0	0	0	1	1	0	0	0	0
73	O	Admis	TAO	0	0	1	0	0	0	0	0	1
29	Y	Admis	TAO	0	0	0	1	0	0	0	0	0
12	Y	Admis	TAO	0	0	0	1	0	0	0	0	0
30	Y	Admis	TAO	0	0	0	1	0	0	0	0	0
16	Y	Admis	TAO	0	0	0	1	0	0	0	0	0
45	O	Admis	TVK	0	0	1	0	0	1	0	0	0
33	O	Admis	TVK	0	0	1	0	0	1	0	0	0
8	Y	Admis	TAO	0	0	0	1	0	0	0	0	0
24	R	Admis	TVK	0	1	0	0	0	1	0	0	0
45	O	Admis	TAO	0	0	1	0	0	0	0	0	0
8	Y	Admis	TAO	0	0	0	1	0	0	0	0	0
55	Y	Admis	TAT	0	0	0	1	1	0	0	0	1
46	O	Admis	TAT	0	0	1	0	1	0	0	0	1
26	O	Admis	TAT	0	0	1	0	1	0	0	0	0
9	O	Admis	TAO	0	0	1	0	0	0	0	0	0
7	O	Admis	TAT	0	0	1	0	1	0	0	0	0
42	O	Admis	TAO	0	0	1	0	0	0	0	0	0
44	O	Admis	TAT	0	0	1	0	1	0	0	0	0
4	O	Admis	TAO	0	0	1	0	0	0	0	0	0
24	O	Admis	TAT	0	0	1	0	1	0	0	0	0
37	Y	Admis	TAO	0	0	0	1	0	0	0	0	0
75	O	Admis	TAO	0	0	1	0	0	0	0	0	1
33	Y	Admis	TVG	0	0	0	1	0	0	0	1	0
12	Y	Admis	TAO	0	0	0	1	0	0	0	0	0
48	O	Admis	TVK	0	0	1	0	0	1	0	0	1
21	Y	Admis	TVK	0	0	0	1	0	1	0	0	0
65	O	Admis	PVO	0	0	1	0	0	0	1	0	1
39	Y	Admis	TAT	0	0	0	1	1	0	0	0	0
28	Y	Admis	TVK	0	0	0	1	0	1	0	0	0
37	R	Admis	TAO	0	1	0	0	0	0	0	0	0
46	O	Admis	TAT	0	0	1	0	1	0	0	0	1
51	O	Admis	TAT	0	0	1	0	1	0	0	0	1
41	O	Admis	TVA	0	0	1	0	0	0	0	0	0
35	O	Admis	TVG	0	0	1	0	0	0	0	1	0
52	O	Admis	TAT	0	0	1	0	1	0	0	0	1
48	O	Admis	TVG	0	0	1	0	0	0	0	1	1
20	O	Admis	TAT	0	0	1	0	1	0	0	0	0
26	O	Admis	TAT	0	0	1	0	1	0	0	0	0
4	O	Admis	TAO	0	0	1	0	0	0	0	0	0
28	Y	Admis	TAT	0	0	0	1	1	0	0	0	0
44	O	Admis	TAT	0	0	1	0	1	0	0	0	0
33	O	Admis	TVG	0	0	1	0	0	0	0	1	0
24	Y	Admis	TAT	0	0	0	1	1	0	0	0	0
28	Y	Admis	TAT	0	0	0	1	1	0	0	0	0
44	O	Admis	TVG	0	0	1	0	0	0	0	1	0
46	Y	Admis	TAT	0	0	0	1	1	0	0	0	1
27	G	Admis	TAO	0	0	0	0	0	0	0	0	0
2	Y	Admis	TAO	0	0	0	1	0	0	0	0	0
33	O	Admis	TVG	0	0	1	0	0	0	0	1	0
25	Y	Admis	TAT	0	0	0	1	1	0	0	0	0
37	Y	Admis	TVK	0	0	0	1	0	1	0	0	0
37	O	Admis	TAT	0	0	1	0	1	0	0	0	0
25	O	Admis	TVK	0	0	1	0	0	1	0	0	0
19	R	Admis	TVK	0	1	0	0	0	1	0	0	0
9	O	Admis	TAO	0	0	1	0	0	0	0	0	0
3	O	Admis	TAO	0	0	1	0	0	0	0	0	0
34	Y	Admis	TAT	0	0	0	1	1	0	0	0	0
7	Y	Admis	TAT	0	0	0	1	1	0	0	0	0
37	O	Admis	TAT	0	0	1	0	1	0	0	0	0
43	Y	Admis	TAO	0	0	0	1	0	0	0	0	0
18	O	Admis	TVG	0	0	1	0	0	0	0	1	0
14	O	Admis	TVK	0	0	1	0	0	1	0	0	0
48	O	Admis	TAT	0	0	1	0	1	0	0	0	1
28	O	Admis	TVG	0	0	1	0	0	0	0	1	0
31	R	Admis	TAO	0	1	0	0	0	0	0	0	0
33	O	Admis	TAT	0	0	1	0	1	0	0	0	0
10	Y	Admis	TAO	0	0	0	1	0	0	0	0	0
68	O	Admis	TAT	0	0	1	0	1	0	0	0	1
23	O	Admis	TAO	0	0	1	0	0	0	0	0	0
25	Y	Admis	TAO	0	0	0	1	0	0	0	0	0
70	G	Admis	TAO	0	0	0	0	0	0	0	0	1
23	Y	Admis	TVK	0	0	0	1	0	1	0	0	0
75	Y	Admis	TAT	0	0	0	1	1	0	0	0	1
39	O	Admis	TVG	0	0	1	0	0	0	0	1	0
20	R	Admis	TVK	0	1	0	0	0	1	0	0	0
12	Y	Admis	TAO	0	0	0	1	0	0	0	0	0
12	Y	Admis	TAT	0	0	0	1	1	0	0	0	0
51	Y	Admis	TVG	0	0	0	1	0	0	0	1	1
4	O	Admis	TAO	0	0	1	0	0	0	0	0	0
30	Y	Admis	TAT	0	0	0	1	1	0	0	0	0
38	Y	Admis	TAT	0	0	0	1	1	0	0	0	0
22	O	Admis	TAT	0	0	1	0	1	0	0	0	0
26	O	Admis	TVG	0	0	1	0	0	0	0	1	0
23	O	Admis	PVO	0	0	1	0	0	0	1	0	0
13	O	Admis	TAO	0	0	1	0	0	0	0	0	0
20	O	Admis	TAT	0	0	1	0	1	0	0	0	0
80	O	Admis	TAT	0	0	1	0	1	0	0	0	1
62	O	Admis	TAO	0	0	1	0	0	0	0	0	1
32	O	Admis	TVG	0	0	1	0	0	0	0	1	0
23	Y	Admis	TAT	0	0	0	1	1	0	0	0	0
59	O	Admis	TAO	0	0	1	0	0	0	0	0	1
72	Y	Admis	TAO	0	0	0	1	0	0	0	0	1
26	O	Admis	TAO	0	0	1	0	0	0	0	0	0
28	O	Admis	PVO	0	0	1	0	0	0	1	0	0
4	O	Admis	TAO	0	0	1	0	0	0	0	0	0
39	O	Admis	TVG	0	0	1	0	0	0	0	1	0
52	O	Admis	PVO	0	0	1	0	0	0	1	0	1
5	Y	Admis	TAO	0	0	0	1	0	0	0	0	0
14	Y	Admis	TAO	0	0	0	1	0	0	0	0	0
72	R	Admis	TAT	1	1	0	0	1	0	0	0	1
27	G	Admis	TVK	0	0	0	0	0	1	0	0	0
35	O	Admis	TAO	0	0	1	0	0	0	0	0	0
48	O	Admis	TAO	0	0	1	0	0	0	0	0	1
5	Y	Admis	TAO	0	0	0	1	0	0	0	0	0
26	Y	Admis	TAT	0	0	0	1	1	0	0	0	0
32	Y	Admis	TAT	0	0	0	1	1	0	0	0	0
31	O	Admis	TAO	0	0	1	0	0	0	0	0	0
21	R	Admis	TVG	0	1	0	0	0	0	0	1	0
54	O	Admis	TVG	0	0	1	0	0	0	0	1	1
3	Y	Admis	TAO	0	0	0	1	0	0	0	0	0
20	Y	Admis	TVK	0	0	0	1	0	1	0	0	0
21	O	Admis	TAT	0	0	1	0	1	0	0	0	0
23	Y	Admis	TVK	0	0	0	1	0	1	0	0	0
8	Y	Admis	TAO	0	0	0	1	0	0	0	0	0
36	O	Admis	TAT	0	0	1	0	1	0	0	0	0
41	O	Admis	PVO	0	0	1	0	0	0	1	0	0
24	O	Admis	TAT	1	0	1	0	1	0	0	0	0
33	O	Admis	TAT	0	0	1	0	1	0	0	0	0
52	Y	Admis	TAO	0	0	0	1	0	0	0	0	1
32	O	Admis	TAT	0	0	1	0	1	0	0	0	0
36	Y	Admis	TAT	0	0	0	1	1	0	0	0	0
14	O	Admis	TAT	0	0	1	0	1	0	0	0	0
30	Y	Admis	PVO	0	0	0	1	0	0	1	0	0
16	Y	Admis	TAO	0	0	0	1	0	0	0	0	0
36	O	Admis	TAT	0	0	1	0	1	0	0	0	0
3	O	Admis	TAT	0	0	1	0	1	0	0	0	0
33	O	Admis	TAT	0	0	1	0	1	0	0	0	0
23	O	Admis	TAO	0	0	1	0	0	0	0	0	0
69	Y	Admis	PVO	0	0	0	1	0	0	1	0	1
23	O	Admis	TAO	0	0	1	0	0	0	0	0	0
49	Y	Admis	TAO	0	0	0	1	0	0	0	0	1
32	O	Admis	TVG	0	0	1	0	0	0	0	1	0
72	Y	Admis	TAO	0	0	0	1	0	0	0	0	1
36	R	Admis	TVG	0	1	0	0	0	0	0	1	0
35	O	Admis	TAO	0	0	1	0	0	0	0	0	0
68	G	Admis	TAT	0	0	0	0	1	0	0	0	1
[truncated: 5,619 more rows]
