# Supplementary material for: The modified south African triage scale system for mortality prediction in resource-constrained emergency surgical centers: a retrospective cohort study
Source: BMC Health Serv Res. 2017 Aug 23;17:594. doi: 10.1186/s12913-017-2541-4 (PMC5569494; doi:10.1186/s12913-017-2541-4)
Supplement: Supplementary file 2 — Contents a simplified data-set of both Nap Kenbe Haiti and Kunduz Afganisthan that served to apply the model on the cohort of Kunduz patients. The patients from Kunduz have the value 1 for the kunduz variable. (CSV 150 kb) [file 12913_2017_2541_MOESM2_ESM.csv]

gevalue	deces	kunduz	R	O	PVO	age45
34	1	0	1	0	0	0
62	0	0	0	1	0	1
27	0	0	0	0	0	0
20	0	1	1	0	0	0
54	0	0	0	1	1	1
25	0	0	0	1	0	0
24	0	0	0	0	0	0
10	0	1	0	1	0	0
37	0	0	0	1	0	0
14	0	1	0	1	0	0
36	0	0	0	0	0	0
45	0	0	0	1	0	0
28	0	0	0	0	0	0
45	0	0	0	1	0	0
37	0	0	0	0	0	0
14	0	0	0	1	0	0
36	0	0	0	1	0	0
23	0	0	0	1	0	0
6	0	0	0	0	0	0
29	0	0	0	0	0	0
21	0	0	0	0	0	0
19	0	1	0	1	0	0
19	0	0	1	0	0	0
43	0	0	0	0	1	0
35	0	0	1	0	0	0
26	0	0	0	0	1	0
33	0	0	0	0	0	0
48	0	0	0	0	1	1
5	0	0	0	1	1	0
32	0	0	0	1	0	0
30	0	1	1	0	0	0
7	0	0	0	0	0	0
4	0	0	0	1	0	0
12	0	0	0	0	0	0
60	0	0	0	1	1	1
29	0	0	0	0	0	0
25	0	0	0	1	0	0
54	0	0	0	1	0	1
37	0	0	0	1	0	0
53	0	0	0	1	0	1
12	0	1	0	1	0	0
13	0	1	0	1	0	0
28	0	0	0	1	0	0
5	0	0	0	0	0	0
5	0	1	1	0	0	0
32	0	0	0	1	0	0
23	0	0	0	1	0	0
36	0	0	0	1	0	0
70	0	1	0	1	0	1
14	0	1	1	0	0	0
20	0	0	0	1	0	0
27	0	0	1	0	0	0
19	0	0	0	0	0	0
21	0	0	0	0	0	0
10	0	1	0	1	0	0
28	0	0	0	1	0	0
19	0	0	0	0	0	0
13	0	0	0	1	0	0
29	0	0	0	1	0	0
47	0	0	1	0	0	1
30	0	0	0	0	0	0
29	0	0	0	1	0	0
19	0	0	0	0	0	0
26	1	0	1	0	0	0
55	0	1	0	1	0	1
18	0	1	0	0	0	0
2	0	1	0	1	0	0
3	0	0	0	0	0	0
71	0	0	0	1	0	1
41	0	0	0	1	1	0
20	0	1	0	1	0	0
3	0	0	0	0	0	0
36	0	0	0	1	0	0
56	0	0	0	0	0	1
2	1	1	0	1	0	0
28	0	0	0	0	0	0
1	0	1	1	0	0	0
3	0	0	0	0	0	0
2	0	0	0	0	0	0
55	0	0	0	0	0	1
19	0	1	0	0	0	0
23	0	0	0	0	0	0
0	0	0	0	0	0	0
29	0	0	1	0	0	0
21	0	0	0	1	0	0
23	0	0	0	1	0	0
57	0	0	1	0	0	1
5	0	0	0	0	0	0
31	0	0	0	0	0	0
62	0	0	0	1	0	1
58	0	0	0	1	0	1
62	0	0	0	0	0	1
8	0	1	0	1	0	0
43	0	0	0	0	0	0
38	0	0	0	1	0	0
12	0	0	0	0	0	0
26	0	0	0	0	0	0
43	0	0	0	0	0	0
26	0	1	0	1	0	0
13	0	0	0	0	0	0
8	0	1	0	0	0	0
3	0	0	0	1	0	0
34	0	0	0	0	0	0
34	0	0	0	0	0	0
26	0	0	0	1	0	0
33	0	0	0	0	0	0
34	0	0	1	0	0	0
22	0	0	0	0	0	0
5	0	1	0	0	0	0
36	0	0	0	1	0	0
4	0	0	0	0	0	0
46	0	0	0	1	0	1
20	0	0	0	0	0	0
36	0	0	0	1	0	0
5	0	1	0	0	0	0
27	0	0	0	1	0	0
20	0	0	0	1	0	0
25	0	0	0	1	0	0
10	0	0	0	0	0	0
13	0	0	0	1	0	0
20	0	1	1	0	0	0
42	0	0	0	1	0	0
42	0	0	0	1	0	0
41	0	0	0	1	1	0
20	0	0	0	0	0	0
36	0	0	0	1	0	0
34	0	0	0	1	1	0
10	0	0	0	1	0	0
40	0	0	0	1	0	0
54	0	1	0	1	0	1
7	0	0	0	0	0	0
30	0	0	0	1	1	0
18	0	0	0	1	0	0
68	0	0	0	0	0	1
23	0	0	0	1	0	0
26	0	1	1	0	0	0
22	0	0	0	1	0	0
23	0	0	0	1	0	0
39	0	0	0	0	0	0
13	0	0	0	0	0	0
18	0	1	0	0	0	0
43	0	0	0	0	0	0
16	0	1	1	0	0	0
12	0	0	0	1	0	0
23	1	1	1	0	0	0
21	0	1	0	1	0	0
62	0	0	0	0	0	1
9	0	0	0	1	0	0
21	0	1	0	0	0	0
1	0	1	1	0	0	0
4	0	0	0	1	0	0
23	0	0	0	1	0	0
65	0	0	0	0	0	1
14	0	0	0	0	0	0
17	0	0	0	0	0	0
27	0	0	0	1	0	0
22	0	0	0	1	0	0
9	0	0	0	0	0	0
6	0	1	1	0	0	0
34	0	0	0	1	0	0
25	0	0	0	1	0	0
33	0	0	0	1	0	0
20	0	0	0	1	0	0
48	0	0	0	1	0	1
12	0	0	0	1	0	0
40	0	0	0	0	0	0
30	0	0	0	1	0	0
42	0	0	0	0	0	0
17	0	0	0	0	0	0
58	0	0	0	0	0	1
21	0	0	0	1	0	0
34	0	0	0	0	0	0
80	0	0	0	1	0	1
29	0	0	0	1	0	0
30	0	0	0	1	0	0
18	0	0	0	1	0	0
65	0	0	0	0	0	1
28	0	0	0	1	0	0
47	0	0	0	0	1	1
26	0	0	0	1	0	0
2	0	0	0	0	0	0
38	0	0	0	1	0	0
52	0	0	0	1	1	1
26	0	0	0	1	0	0
12	0	0	0	0	0	0
30	0	1	0	0	0	0
29	0	0	0	1	0	0
55	0	0	0	1	0	1
32	0	0	0	0	0	0
37	0	0	0	1	0	0
38	0	0	0	0	0	0
28	0	0	0	1	1	0
10	0	1	0	0	0	0
36	0	0	0	0	0	0
45	0	0	0	1	0	0
45	0	0	0	1	0	0
17	0	0	0	1	0	0
50	0	0	0	1	0	1
22	0	1	0	1	0	0
27	0	0	0	1	0	0
9	0	0	0	1	0	0
27	0	0	0	1	0	0
35	0	0	0	1	0	0
40	0	1	1	0	0	0
38	0	0	0	1	0	0
33	0	0	0	0	0	0
18	0	0	0	0	0	0
15	0	1	0	1	0	0
22	0	0	0	0	0	0
22	0	0	0	1	1	0
31	0	0	0	1	0	0
66	0	0	0	1	0	1
60	0	1	0	1	0	1
38	1	0	0	1	0	0
31	0	0	0	1	0	0
6	0	0	1	0	0	0
35	0	0	0	1	0	0
20	0	0	0	1	0	0
24	0	0	0	0	0	0
12	0	1	0	0	0	0
26	0	1	0	1	0	0
29	0	0	0	1	0	0
26	0	0	0	1	0	0
20	0	0	0	0	0	0
27	0	0	0	1	0	0
37	0	0	0	0	1	0
33	0	0	0	1	0	0
33	0	0	0	1	0	0
7	0	0	0	1	0	0
30	0	1	0	1	0	0
23	0	0	0	1	0	0
8	0	0	0	1	0	0
36	0	0	1	0	0	0
25	0	1	0	1	0	0
45	0	0	0	1	0	0
8	0	1	0	0	0	0
50	0	1	0	0	0	1
28	0	0	0	1	0	0
2	0	0	0	1	1	0
61	0	0	0	0	0	1
30	0	1	1	0	0	0
32	0	0	1	0	0	0
17	0	1	0	0	0	0
16	0	0	0	1	0	0
42	0	0	0	0	0	0
60	0	0	0	1	0	1
28	0	0	0	0	0	0
32	0	0	0	1	0	0
35	0	0	0	1	0	0
15	0	0	0	0	0	0
23	0	0	0	0	0	0
27	0	0	0	0	0	0
7	0	0	0	1	0	0
14	0	0	0	0	0	0
56	0	0	0	0	0	1
23	0	0	0	1	0	0
26	0	0	0	1	0	0
10	0	1	0	1	0	0
32	0	0	1	0	0	0
10	0	0	0	0	0	0
2	0	0	0	0	0	0
22	0	1	0	1	0	0
24	0	0	0	0	0	0
29	0	0	0	1	0	0
6	0	0	0	0	0	0
28	0	0	0	1	0	0
12	0	0	0	1	0	0
12	0	0	0	1	0	0
23	0	0	0	1	0	0
17	0	0	0	0	0	0
29	0	0	0	0	0	0
36	0	1	1	0	0	0
28	0	0	1	0	0	0
33	1	1	1	0	0	0
72	0	0	0	0	0	1
24	0	0	0	0	0	0
8	0	0	0	1	0	0
26	0	0	0	0	0	0
33	0	0	0	1	0	0
24	0	0	0	0	0	0
56	0	0	0	0	1	1
43	0	1	0	1	0	0
11	0	0	0	1	0	0
23	0	0	0	0	0	0
34	0	1	0	1	0	0
46	0	0	1	0	0	1
47	0	0	0	1	0	1
19	0	0	1	0	0	0
20	0	1	1	0	0	0
43	0	0	0	1	0	0
24	0	0	0	0	0	0
62	0	0	0	0	0	1
86	0	0	0	1	0	1
57	0	0	0	1	0	1
3	0	0	0	0	1	0
28	0	0	1	0	0	0
69	0	0	0	0	0	1
33	0	0	0	1	0	0
13	0	0	0	1	0	0
10	0	0	0	0	0	0
46	0	0	0	0	0	1
24	0	0	0	1	0	0
48	0	0	0	1	0	1
29	0	0	0	1	0	0
6	0	0	0	0	0	0
38	0	0	0	1	0	0
45	0	0	0	0	0	0
20	0	0	0	1	0	0
18	0	0	0	1	1	0
40	0	0	0	0	0	0
33	0	0	0	1	0	0
3	0	1	0	1	0	0
24	0	0	0	1	0	0
7	0	1	0	1	0	0
35	1	1	1	0	0	0
24	0	0	0	1	0	0
27	0	0	0	1	0	0
27	0	0	0	0	0	0
60	0	0	0	1	0	1
30	0	0	0	1	0	0
37	0	0	0	1	0	0
14	0	0	0	0	0	0
37	0	0	0	1	0	0
37	0	0	0	0	0	0
49	0	0	0	1	1	1
21	0	0	0	0	1	0
36	0	0	0	1	0	0
15	0	0	0	0	0	0
34	0	0	0	0	0	0
18	0	0	0	1	0	0
5	0	0	0	0	0	0
5	0	0	0	0	0	0
38	0	0	1	0	0	0
35	0	0	0	1	0	0
26	0	0	0	1	0	0
56	0	0	0	1	0	1
29	0	0	0	0	0	0
38	0	0	0	0	0	0
18	0	1	0	1	0	0
45	0	0	0	1	0	0
8	0	0	0	1	0	0
15	0	0	0	0	0	0
8	1	1	1	0	0	0
42	0	0	0	1	0	0
3	0	0	0	0	0	0
14	0	1	0	1	0	0
24	0	1	1	0	0	0
49	0	0	0	0	0	1
8	0	1	0	1	0	0
23	0	0	0	1	0	0
26	0	0	0	1	0	0
47	0	0	0	0	0	1
33	0	0	0	1	0	0
17	0	0	0	1	0	0
25	0	0	0	1	0	0
25	0	0	0	1	0	0
11	0	0	0	0	0	0
24	0	0	0	1	0	0
32	0	0	0	0	0	0
19	0	0	0	0	0	0
36	0	0	0	0	0	0
24	0	0	0	1	0	0
17	0	0	0	1	0	0
16	0	0	0	0	0	0
15	0	1	0	1	0	0
23	0	0	0	1	0	0
8	0	0	0	1	0	0
34	0	0	0	1	0	0
18	0	1	1	0	0	0
45	0	0	0	0	0	0
25	0	0	0	1	0	0
17	0	1	0	0	0	0
27	0	0	0	0	0	0
2	0	1	0	0	0	0
8	0	1	0	1	0	0
38	0	0	0	1	0	0
32	0	0	0	1	0	0
14	0	0	0	0	0	0
60	0	1	1	0	0	1
19	0	0	0	1	0	0
82	0	0	0	1	0	1
29	0	0	0	0	0	0
5	0	1	1	0	0	0
37	0	1	1	0	0	0
23	0	0	1	0	0	0
7	0	0	0	0	0	0
29	0	0	0	0	0	0
13	0	1	0	1	0	0
21	0	1	0	1	0	0
18	0	1	0	1	0	0
20	0	0	0	1	0	0
9	0	0	0	0	0	0
50	0	1	0	1	0	1
15	0	0	0	0	0	0
7	0	0	0	0	0	0
57	0	0	0	0	1	1
34	0	0	0	1	1	0
35	0	0	0	1	0	0
73	0	0	0	1	0	1
2	0	0	0	0	0	0
9	0	0	0	1	0	0
40	0	0	0	1	0	0
32	0	0	0	1	0	0
22	0	0	0	1	0	0
26	0	0	1	0	0	0
33	0	0	0	0	0	0
33	0	0	0	1	0	0
23	0	0	1	0	0	0
26	0	0	0	1	0	0
36	0	0	0	1	0	0
35	0	0	0	1	0	0
16	0	0	0	1	1	0
10	0	1	0	1	0	0
43	0	0	0	1	0	0
23	0	0	0	0	1	0
27	0	0	0	0	0	0
32	0	0	0	1	0	0
33	0	0	0	1	1	0
16	0	0	0	0	0	0
58	0	0	0	1	0	1
19	0	0	0	1	0	0
66	0	0	0	0	0	1
8	0	1	0	1	0	0
26	1	0	1	0	0	0
22	0	1	0	1	0	0
12	0	0	0	0	0	0
12	0	0	1	0	0	0
33	0	0	0	1	0	0
33	0	0	0	0	0	0
18	0	0	0	1	0	0
25	0	1	1	0	0	0
22	0	0	0	0	0	0
28	0	0	0	1	0	0
28	0	0	0	1	0	0
21	0	0	0	1	0	0
9	0	1	0	1	0	0
8	0	1	0	1	0	0
33	0	0	0	0	0	0
7	0	0	0	1	0	0
46	0	0	0	1	0	1
22	0	0	0	0	0	0
22	0	0	0	0	0	0
30	0	0	0	0	1	0
16	0	1	0	0	0	0
55	0	0	0	0	0	1
26	0	0	0	0	1	0
26	0	0	0	1	0	0
22	0	0	1	0	0	0
23	0	0	0	1	0	0
39	0	0	1	0	0	0
28	0	0	0	1	0	0
27	0	0	0	1	0	0
23	0	0	0	0	0	0
20	0	1	0	1	0	0
28	0	0	0	0	0	0
16	0	0	0	0	0	0
1	0	0	0	0	0	0
23	0	0	0	0	0	0
10	0	0	0	1	0	0
5	0	0	0	0	0	0
28	0	0	0	0	0	0
23	0	0	0	1	0	0
10	0	0	0	0	0	0
12	0	1	0	0	0	0
21	0	0	1	0	0	0
8	0	0	0	0	0	0
54	0	0	0	0	0	1
27	0	0	1	0	0	0
7	0	0	0	0	0	0
16	0	0	0	1	1	0
34	0	0	0	1	0	0
50	0	0	0	1	0	1
38	0	0	0	1	0	0
32	0	0	0	1	0	0
76	0	0	0	1	0	1
11	0	0	0	1	0	0
77	0	0	0	0	0	1
19	0	1	0	0	0	0
3	0	0	0	0	0	0
30	0	0	0	0	0	0
18	0	1	0	1	0	0
19	1	0	0	1	0	0
29	0	0	0	0	0	0
10	0	0	0	1	0	0
30	0	0	0	0	0	0
23	0	0	0	1	0	0
26	0	0	0	0	0	0
23	0	0	0	1	0	0
32	0	0	0	1	0	0
13	0	0	0	0	0	0
19	0	0	0	0	0	0
27	0	0	0	0	0	0
32	0	0	0	1	0	0
8	0	0	0	1	0	0
31	0	0	0	1	0	0
5	0	0	0	0	0	0
8	0	0	0	0	0	0
43	0	0	0	1	0	0
25	0	1	0	1	0	0
25	0	0	1	0	0	0
45	0	0	0	0	0	0
48	0	0	0	1	0	1
40	0	0	0	0	0	0
31	0	0	0	1	0	0
47	0	0	0	1	0	1
60	0	1	0	1	0	1
5	0	0	0	0	0	0
3	0	1	0	0	0	0
64	0	0	0	1	1	1
31	0	0	0	1	0	0
33	0	0	0	1	0	0
6	0	1	0	0	0	0
24	0	0	0	0	0	0
25	0	0	0	1	0	0
15	0	0	0	1	0	0
50	0	0	0	0	0	1
24	0	0	0	1	0	0
9	0	0	0	0	0	0
60	0	1	1	0	0	1
24	0	0	0	1	0	0
44	0	0	0	1	0	0
77	0	0	0	1	0	1
36	0	0	0	1	0	0
19	0	1	0	0	0	0
35	0	0	0	1	0	0
17	0	0	0	0	0	0
24	0	1	1	0	0	0
38	0	0	0	0	0	0
20	0	0	0	1	0	0
18	0	0	1	0	0	0
31	0	0	0	1	0	0
40	0	0	0	1	0	0
19	0	0	0	1	0	0
67	0	0	0	0	0	1
32	0	0	0	1	0	0
8	0	1	0	1	0	0
23	0	0	0	1	0	0
18	0	0	0	0	0	0
26	0	0	0	1	0	0
47	0	0	0	1	0	1
10	0	0	0	0	0	0
26	0	0	0	1	0	0
22	0	1	0	1	0	0
17	0	1	0	1	0	0
25	0	1	0	0	0	0
59	0	0	0	1	0	1
29	0	0	0	1	0	0
28	0	0	0	1	0	0
27	0	0	0	0	0	0
6	0	1	0	0	0	0
6	0	0	0	1	0	0
11	0	0	0	0	0	0
33	0	0	0	1	0	0
27	0	1	0	0	0	0
28	0	0	0	0	0	0
21	0	0	0	1	1	0
19	0	1	1	0	0	0
40	0	0	0	1	0	0
35	0	0	0	0	0	0
5	0	1	0	1	0	0
35	0	0	0	1	0	0
43	0	0	0	1	0	0
23	0	0	1	0	0	0
21	0	0	0	1	1	0
22	0	0	0	1	0	0
42	0	0	0	1	0	0
54	0	0	0	1	0	1
8	0	0	0	1	0	0
3	0	0	0	0	0	0
16	0	1	0	0	0	0
34	0	0	0	0	0	0
26	0	0	0	0	1	0
58	1	0	1	0	1	1
46	0	0	0	1	0	1
34	0	0	0	0	0	0
20	0	1	0	0	0	0
38	0	1	0	1	0	0
42	1	0	0	1	1	0
49	0	0	0	0	0	1
71	0	0	0	1	0	1
41	0	0	0	1	0	0
19	0	0	0	1	0	0
57	0	0	0	1	0	1
25	0	0	0	1	0	0
35	0	0	0	1	0	0
78	0	0	0	1	0	1
7	0	0	0	0	0	0
26	0	0	0	0	0	0
39	0	0	0	0	0	0
15	0	0	0	0	0	0
22	0	0	0	0	0	0
5	0	1	1	0	0	0
9	0	0	0	1	0	0
17	0	1	0	1	0	0
8	0	0	0	0	0	0
32	0	0	0	1	1	0
55	0	1	1	0	0	1
5	0	1	0	1	0	0
20	0	0	0	0	0	0
60	0	0	0	1	0	1
24	1	0	1	0	0	0
50	0	0	0	1	0	1
23	0	1	0	1	0	0
36	0	0	0	1	0	0
15	0	0	0	1	0	0
17	0	0	0	0	0	0
34	0	0	0	1	0	0
13	0	0	0	0	0	0
61	0	0	0	0	1	1
26	0	0	0	1	0	0
20	0	1	1	0	0	0
50	0	1	0	1	0	1
9	0	0	1	0	0	0
45	0	0	0	1	0	0
75	0	0	0	0	0	1
38	0	0	0	1	0	0
59	0	0	0	0	0	1
35	0	0	0	1	0	0
66	0	0	0	1	0	1
65	0	0	0	1	0	1
33	0	0	0	1	0	0
33	0	0	0	0	0	0
27	0	1	0	0	0	0
14	0	0	0	0	1	0
65	0	0	0	0	0	1
20	1	1	1	0	0	0
31	0	0	0	0	0	0
20	0	1	0	1	0	0
17	0	0	0	0	0	0
49	0	1	0	1	0	1
36	0	0	0	1	0	0
33	0	0	0	1	0	0
34	0	0	1	0	0	0
34	0	0	0	1	0	0
2	0	0	0	0	1	0
20	0	1	1	0	0	0
29	0	0	0	0	0	0
46	0	0	0	0	1	1
25	0	1	1	0	0	0
42	0	1	1	0	0	0
80	0	0	0	0	0	1
15	0	1	0	0	0	0
53	0	0	0	0	0	1
11	0	0	0	1	0	0
32	0	0	0	0	0	0
18	0	0	0	1	0	0
25	0	0	0	1	0	0
4	0	0	0	0	0	0
10	0	0	0	0	0	0
13	0	0	0	1	0	0
24	0	0	0	1	0	0
18	0	1	0	1	0	0
16	0	0	0	1	0	0
5	0	0	0	0	0	0
28	0	0	1	0	0	0
50	0	1	1	0	0	1
22	0	0	0	1	0	0
22	0	0	0	0	0	0
26	0	0	0	1	0	0
26	0	1	0	0	0	0
12	0	0	0	0	0	0
11	0	0	0	0	0	0
8	0	1	0	0	0	0
51	0	0	0	1	0	1
23	0	0	0	0	0	0
48	0	0	0	0	1	1
18	0	0	0	1	0	0
19	0	1	0	1	0	0
17	0	0	1	0	0	0
58	0	0	0	0	0	1
26	0	0	0	0	0	0
16	0	0	0	0	0	0
19	1	1	1	0	0	0
23	0	0	0	1	0	0
38	0	0	0	1	0	0
33	0	0	0	1	0	0
8	0	1	0	0	0	0
41	0	0	0	1	0	0
7	0	1	0	1	0	0
24	0	0	0	0	0	0
24	0	0	0	0	1	0
37	0	0	0	1	0	0
23	0	1	0	1	0	0
2	0	0	0	0	0	0
18	0	0	0	0	0	0
50	0	1	0	1	0	1
27	0	0	1	0	0	0
22	0	1	1	0	0	0
13	0	0	0	0	0	0
17	0	0	0	1	0	0
15	0	0	0	0	0	0
21	0	0	0	0	0	0
11	0	0	0	1	0	0
19	0	0	0	1	1	0
33	0	0	0	1	0	0
24	0	0	0	1	0	0
30	0	0	0	1	0	0
5	0	0	0	0	0	0
11	0	0	0	1	0	0
20	0	0	0	1	0	0
32	1	0	1	0	0	0
35	0	0	0	1	0	0
30	0	1	0	0	0	0
26	0	0	0	1	0	0
19	0	0	0	0	0	0
4	0	0	0	0	0	0
16	0	0	0	0	0	0
17	0	0	0	0	0	0
4	0	0	0	0	0	0
17	0	0	0	1	0	0
62	0	0	0	1	1	1
67	0	0	0	0	0	1
44	0	0	0	1	0	0
17	0	0	0	0	0	0
5	0	1	0	1	0	0
23	0	0	0	1	0	0
28	0	0	0	1	0	0
25	0	1	1	0	0	0
16	0	0	0	0	0	0
37	0	0	0	0	0	0
8	0	1	0	1	0	0
69	1	0	0	1	0	1
23	0	0	0	0	0	0
22	0	0	0	1	0	0
9	0	0	0	0	0	0
22	0	0	0	1	0	0
4	0	0	0	0	0	0
65	0	0	0	1	0	1
3	0	0	0	0	0	0
21	0	0	0	0	0	0
56	0	0	0	1	0	1
11	0	1	0	0	0	0
44	0	0	0	1	0	0
29	0	0	0	0	0	0
15	0	0	0	1	0	0
30	0	0	0	0	0	0
25	0	0	0	1	0	0
17	0	1	0	0	0	0
9	0	0	0	1	0	0
42	0	0	0	1	0	0
25	0	0	0	1	0	0
27	0	0	0	1	0	0
32	0	0	0	0	0	0
22	0	0	0	0	0	0
15	0	0	0	0	1	0
40	0	0	0	1	0	0
29	1	0	1	0	0	0
41	0	0	1	0	0	0
17	0	0	0	0	0	0
25	0	0	0	0	0	0
21	0	0	1	0	0	0
11	0	0	0	0	0	0
52	0	0	0	0	0	1
32	0	0	0	1	0	0
32	0	0	0	0	0	0
34	0	0	0	1	0	0
43	0	0	0	1	0	0
31	0	0	0	1	0	0
40	0	1	1	0	0	0
50	0	0	0	1	0	1
2	0	0	0	0	0	0
35	0	0	0	1	0	0
48	0	0	0	0	0	1
2	0	0	0	1	0	0
9	0	0	0	1	0	0
10	0	0	0	1	0	0
45	0	1	0	1	0	0
35	0	0	0	0	0	0
40	0	1	0	1	0	0
38	0	0	1	0	0	0
17	0	0	0	0	0	0
29	0	0	0	1	0	0
30	1	1	1	0	0	0
8	0	0	0	0	0	0
30	0	0	0	0	0	0
42	0	0	0	1	0	0
26	0	0	0	0	0	0
40	0	1	0	1	0	0
21	0	0	0	1	0	0
24	0	0	0	1	0	0
9	0	1	0	0	0	0
60	0	0	0	1	0	1
29	0	0	0	0	0	0
44	0	0	0	1	0	0
43	0	0	0	1	0	0
20	0	0	0	0	0	0
18	0	1	0	1	0	0
40	0	0	0	1	0	0
41	0	0	0	1	1	0
67	0	0	0	0	0	1
20	0	1	0	1	0	0
20	0	1	1	0	0	0
37	0	0	0	0	1	0
34	0	0	0	1	0	0
30	0	1	1	0	0	0
35	0	0	0	0	0	0
40	0	0	0	0	0	0
43	0	0	1	0	0	0
18	0	1	0	1	0	0
39	0	0	0	1	0	0
30	0	0	1	0	0	0
1	0	0	0	0	0	0
8	0	1	0	1	0	0
22	0	0	0	1	0	0
37	0	0	0	1	0	0
24	0	0	0	1	0	0
20	0	0	0	1	0	0
11	0	0	0	0	0	0
23	0	0	0	0	0	0
29	0	0	0	0	0	0
23	0	0	0	0	0	0
23	0	0	0	1	0	0
39	0	0	0	0	0	0
23	0	0	0	0	0	0
19	0	0	0	0	0	0
14	1	1	1	0	0	0
30	0	0	0	1	0	0
38	0	0	0	0	0	0
16	0	1	0	1	0	0
68	0	0	0	1	1	1
13	0	0	0	0	0	0
19	0	0	0	1	0	0
25	0	0	1	0	0	0
35	0	0	0	1	0	0
4	0	0	0	1	0	0
44	0	0	0	1	0	0
5	0	0	0	0	0	0
26	0	0	0	0	0	0
39	0	0	0	1	0	0
39	0	0	0	0	0	0
16	0	0	0	1	0	0
7	0	0	0	0	0	0
12	0	0	0	0	1	0
33	0	0	0	0	0	0
7	0	0	0	0	0	0
20	0	0	0	0	0	0
30	0	0	0	0	0	0
41	0	0	0	0	0	0
28	0	0	0	1	0	0
37	0	0	0	1	0	0
17	0	0	0	1	0	0
32	0	0	0	0	0	0
31	0	0	0	1	0	0
4	0	0	0	0	0	0
36	0	0	0	0	0	0
43	0	0	0	1	0	0
28	0	0	0	1	0	0
21	0	0	0	1	0	0
13	0	0	0	1	0	0
40	0	0	0	0	0	0
18	0	0	0	0	0	0
27	0	0	0	1	0	0
31	0	0	0	0	0	0
3	0	0	0	0	0	0
89	0	0	1	0	0	1
44	0	0	0	1	0	0
49	0	0	0	1	0	1
60	1	0	1	0	0	1
20	0	0	0	1	0	0
2	0	1	1	0	0	0
20	0	0	0	1	0	0
20	0	0	0	1	0	0
46	0	1	0	0	0	1
34	0	0	0	1	0	0
32	0	0	1	0	0	0
19	0	0	0	1	0	0
27	0	0	0	1	0	0
4	0	0	0	0	0	0
78	0	0	0	0	0	1
18	0	0	0	1	0	0
12	0	0	0	0	0	0
5	0	1	0	0	0	0
11	0	0	0	0	0	0
28	0	0	0	1	0	0
19	0	0	0	1	0	0
21	0	0	1	0	0	0
15	0	0	0	1	1	0
38	0	0	0	1	0	0
25	0	0	0	0	0	0
7	0	1	0	1	0	0
18	0	0	0	0	0	0
5	0	0	0	0	0	0
38	0	0	0	1	0	0
40	0	0	0	1	0	0
23	0	1	0	1	0	0
65	0	1	0	1	0	1
66	0	0	0	0	0	1
40	1	1	0	1	0	0
50	0	1	1	0	0	1
26	0	1	1	0	0	0
48	1	0	0	1	0	1
5	0	0	0	1	0	0
40	0	0	0	1	0	0
11	0	0	0	1	0	0
50	0	0	0	0	0	1
24	0	1	0	1	0	0
8	0	0	0	0	0	0
46	0	0	1	0	0	1
6	0	0	0	1	0	0
30	0	1	0	0	0	0
32	0	0	0	1	0	0
58	0	0	0	1	0	1
19	0	0	0	1	0	0
8	0	0	0	0	1	0
0	0	0	0	1	1	0
41	0	0	0	1	0	0
17	0	0	0	0	0	0
20	0	1	1	0	0	0
16	0	1	0	1	0	0
23	0	0	0	0	0	0
38	0	0	1	0	0	0
8	0	0	0	0	0	0
55	1	1	1	0	0	1
25	0	1	1	0	0	0
61	0	0	0	0	0	1
19	0	0	0	0	0	0
77	0	0	0	0	0	1
28	0	0	0	0	0	0
24	0	0	0	0	0	0
38	0	0	0	1	0	0
47	0	0	0	1	1	1
23	0	0	1	0	1	0
26	0	0	0	1	0	0
23	0	0	0	0	0	0
2	0	0	0	1	0	0
25	0	0	0	0	0	0
20	0	1	1	0	0	0
5	0	0	0	1	0	0
24	0	0	1	0	0	0
21	0	0	0	0	0	0
34	0	0	0	1	0	0
35	0	1	1	0	0	0
69	0	0	0	0	0	1
22	0	0	0	1	0	0
18	0	0	0	1	1	0
33	0	0	0	1	0	0
42	0	0	0	1	0	0
30	0	0	0	0	0	0
5	0	0	0	1	0	0
8	0	0	0	0	0	0
4	0	0	0	1	0	0
17	0	0	0	0	0	0
19	0	0	0	0	0	0
14	0	0	0	0	0	0
7	0	0	0	0	0	0
33	0	0	0	1	0	0
14	0	0	0	0	0	0
25	0	0	0	0	0	0
34	0	0	0	1	0	0
40	0	1	0	1	0	0
36	0	0	0	1	0	0
30	0	0	0	0	0	0
27	0	0	0	1	0	0
28	0	0	1	0	0	0
7	0	1	0	1	0	0
22	0	0	0	1	0	0
72	0	0	0	1	0	1
30	0	0	0	1	0	0
6	0	0	0	1	0	0
70	0	0	0	1	0	1
40	0	0	0	1	0	0
45	0	1	0	1	0	0
60	0	1	0	1	0	1
36	0	0	0	0	1	0
55	0	0	0	0	0	1
53	0	0	1	0	0	1
53	0	0	0	0	1	1
15	0	1	1	0	0	0
44	0	0	0	1	0	0
48	0	0	0	0	0	1
22	0	0	0	1	0	0
10	0	0	0	1	0	0
22	0	0	0	1	0	0
28	0	0	0	1	0	0
56	0	0	0	1	0	1
26	0	0	0	1	1	0
5	0	0	0	0	0	0
47	0	1	0	0	0	1
45	0	0	0	1	0	0
12	0	1	0	1	0	0
51	0	0	0	1	0	1
3	0	0	0	0	0	0
25	0	0	0	1	0	0
43	0	0	0	0	0	0
43	0	0	0	1	0	0
16	0	1	1	0	0	0
11	0	0	0	0	1	0
29	0	0	0	1	0	0
45	0	1	0	1	0	0
29	0	0	0	1	0	0
3	0	0	0	1	1	0
5	0	0	0	0	0	0
25	1	0	1	0	0	0
3	0	1	0	1	0	0
22	0	0	0	1	0	0
47	0	0	0	1	0	1
34	0	0	0	1	0	0
30	0	0	1	0	0	0
54	0	0	0	0	0	1
30	0	1	1	0	0	0
37	0	0	0	1	0	0
3	0	1	0	1	0	0
35	0	0	0	0	0	0
6	0	0	0	0	0	0
22	0	1	0	1	0	0
24	0	0	0	1	0	0
10	0	0	0	0	0	0
26	0	0	0	1	0	0
5	0	0	0	1	0	0
36	0	0	0	1	1	0
40	0	0	0	0	0	0
39	0	0	1	0	0	0
22	0	0	0	0	0	0
3	0	0	0	1	0	0
35	0	0	0	1	0	0
22	0	1	0	1	0	0
11	0	0	0	0	0	0
48	0	0	0	1	0	1
3	0	1	1	0	0	0
35	0	1	0	1	0	0
6	0	0	0	1	0	0
51	0	0	0	1	0	1
4	0	0	0	0	0	0
38	0	0	1	0	0	0
25	0	0	0	1	0	0
25	0	0	0	0	0	0
32	0	0	0	1	0	0
10	0	0	0	0	0	0
37	0	1	0	1	0	0
24	0	0	0	1	0	0
6	0	0	0	0	0	0
15	0	1	1	0	0	0
21	0	0	0	1	0	0
4	0	1	0	0	0	0
2	0	0	0	1	0	0
48	0	0	0	1	0	1
40	0	0	0	1	0	0
20	0	0	0	0	1	0
14	0	0	0	1	0	0
24	0	0	0	1	0	0
30	0	1	0	1	0	0
25	0	0	0	1	0	0
16	0	1	1	0	0	0
23	0	0	1	0	0	0
8	0	0	0	1	0	0
25	0	0	0	0	0	0
33	0	0	0	0	1	0
39	0	0	1	0	0	0
6	1	0	1	0	1	0
9	0	0	0	0	0	0
10	0	1	0	1	0	0
6	0	0	0	0	0	0
5	0	1	0	1	0	0
5	0	0	0	0	0	0
44	0	0	0	0	0	0
26	0	0	0	1	0	0
15	0	0	0	0	0	0
33	0	0	0	0	0	0
29	0	0	0	0	0	0
5	0	1	0	1	0	0
14	0	1	0	1	0	0
15	0	1	0	0	0	0
24	0	0	0	1	0	0
7	0	0	0	0	0	0
30	0	1	0	1	0	0
35	0	0	0	1	0	0
20	0	0	0	1	0	0
26	0	0	0	0	0	0
49	0	0	0	0	0	1
44	0	0	0	1	0	0
24	0	0	0	0	1	0
27	0	0	0	0	0	0
4	0	0	0	0	0	0
18	0	1	0	1	0	0
37	0	0	0	1	0	0
12	0	0	0	0	1	0
5	0	0	0	1	0	0
20	0	0	0	1	0	0
22	0	0	0	1	0	0
12	0	0	0	0	0	0
33	0	0	0	0	0	0
21	0	0	0	1	0	0
41	0	0	1	0	0	0
25	0	0	0	0	0	0
5	0	1	0	1	0	0
13	0	1	0	1	0	0
20	0	1	0	1	0	0
21	0	0	0	1	0	0
29	0	0	0	0	0	0
51	0	0	0	1	0	1
45	0	0	0	0	0	0
12	0	0	0	1	0	0
33	0	0	0	1	0	0
23	0	0	0	1	0	0
31	0	0	0	1	0	0
20	0	1	0	1	0	0
11	0	0	0	0	0	0
35	0	1	0	1	0	0
26	0	0	0	0	0	0
32	0	0	0	0	0	0
10	0	0	0	1	0	0
2	1	0	0	0	0	0
55	0	0	0	0	0	1
26	0	0	0	1	0	0
23	0	0	0	1	0	0
22	0	0	0	0	0	0
18	0	1	0	1	0	0
51	0	0	0	1	0	1
25	1	1	1	0	0	0
17	0	1	0	1	0	0
20	0	0	0	1	0	0
1	0	0	0	0	0	0
26	0	0	0	0	0	0
24	0	0	0	1	0	0
23	0	1	0	1	0	0
19	0	0	0	1	0	0
60	0	0	0	1	0	1
50	0	0	0	1	0	1
14	0	0	0	1	1	0
43	0	0	0	1	0	0
22	0	0	0	0	0	0
10	0	0	0	0	0	0
14	0	0	0	0	0	0
35	0	1	1	0	0	0
16	0	0	0	1	0	0
73	0	0	0	0	0	1
29	0	0	1	0	0	0
20	0	0	0	0	0	0
26	0	0	0	1	0	0
47	0	0	0	0	0	1
24	0	0	0	1	0	0
41	0	0	0	1	0	0
29	0	0	0	0	0	0
23	0	0	0	0	0	0
19	0	0	0	1	0	0
20	0	1	0	1	0	0
45	0	1	0	1	0	0
13	0	0	0	0	0	0
25	0	0	0	0	1	0
56	0	0	0	0	0	1
14	0	0	0	0	0	0
49	0	0	0	0	0	1
21	0	0	0	0	0	0
26	0	0	0	1	0	0
30	0	0	0	0	0	0
47	0	0	0	1	0	1
28	0	1	1	0	0	0
29	0	0	0	1	0	0
37	0	0	0	1	0	0
15	0	0	0	1	1	0
65	0	1	0	0	0	1
24	0	0	0	0	0	0
25	0	0	0	1	0	0
26	0	0	0	1	0	0
28	0	0	0	0	0	0
24	0	0	0	1	0	0
43	0	0	0	0	0	0
37	0	0	0	1	0	0
25	0	1	0	0	0	0
22	0	0	0	0	0	0
58	0	0	0	1	0	1
70	0	0	0	1	0	1
39	0	0	0	0	0	0
22	0	0	0	1	0	0
69	0	0	0	0	1	1
25	1	1	1	0	0	0
26	0	0	0	0	0	0
25	0	0	0	0	0	0
22	0	0	0	0	0	0
20	0	0	0	0	0	0
50	0	0	0	1	0	1
30	0	0	0	1	0	0
4	0	1	0	0	0	0
29	0	0	0	1	1	0
21	0	0	0	0	0	0
12	0	0	0	0	0	0
26	0	0	0	1	0	0
30	0	0	0	0	1	0
23	0	0	0	0	0	0
2	0	0	0	1	0	0
32	1	0	1	0	0	0
43	0	0	0	1	0	0
31	0	0	0	1	0	0
43	0	0	0	1	0	0
34	0	0	0	0	0	0
42	0	0	0	1	0	0
20	0	0	1	0	0	0
85	1	1	1	0	0	1
10	0	0	0	0	0	0
25	0	0	0	0	1	0
31	0	0	0	1	0	0
3	0	0	0	1	1	0
33	0	0	1	0	0	0
36	0	0	0	0	0	0
8	0	0	0	0	0	0
32	0	1	0	1	0	0
26	0	0	0	1	0	0
20	0	0	0	1	0	0
56	0	0	0	1	0	1
11	0	0	0	0	0	0
15	0	0	0	1	1	0
37	0	0	0	0	0	0
28	0	1	1	0	0	0
47	0	0	0	0	0	1
9	0	1	0	0	0	0
27	0	0	0	0	0	0
31	0	0	0	1	0	0
11	0	0	0	1	0	0
9	0	0	0	0	0	0
10	0	0	0	1	0	0
30	0	0	0	0	0	0
4	0	0	0	0	0	0
26	0	0	0	1	0	0
38	0	0	0	1	0	0
52	0	0	0	0	0	1
47	0	1	0	0	0	1
33	0	0	0	0	0	0
35	0	0	0	0	0	0
32	0	0	0	0	0	0
48	0	0	1	0	0	1
18	0	1	0	1	0	0
40	0	0	0	0	0	0
2	0	0	0	0	0	0
4	0	0	0	0	0	0
23	0	0	0	1	0	0
5	0	0	0	0	0	0
43	0	0	0	1	0	0
24	0	0	0	1	0	0
50	0	0	0	0	0	1
25	0	0	0	1	0	0
50	0	1	0	0	0	1
23	0	0	0	0	0	0
27	0	0	0	1	0	0
55	0	0	0	1	0	1
8	0	0	0	1	1	0
26	0	0	0	1	0	0
48	0	0	0	1	0	1
32	0	0	0	0	0	0
9	0	0	0	0	0	0
24	0	0	0	0	0	0
40	0	0	1	0	0	0
16	0	0	0	1	0	0
21	0	0	0	1	0	0
52	0	0	0	0	0	1
30	0	0	0	0	0	0
17	0	0	0	0	0	0
17	0	0	0	1	0	0
21	0	0	0	1	0	0
4	0	1	0	0	0	0
12	0	1	0	1	0	0
19	0	0	0	1	0	0
62	0	0	0	1	0	1
26	0	0	0	1	0	0
30	0	0	0	1	0	0
37	0	0	0	1	0	0
9	0	0	0	0	0	0
8	0	0	0	0	0	0
13	0	0	0	1	0	0
60	1	1	0	1	0	1
36	0	0	0	1	0	0
56	0	0	0	0	0	1
6	0	0	0	0	0	0
53	0	0	0	1	0	1
23	0	0	0	1	0	0
40	0	0	0	1	0	0
13	0	0	0	0	0	0
48	0	0	0	1	0	1
54	0	0	0	1	0	1
23	0	0	0	0	0	0
15	0	0	0	1	0	0
13	0	0	0	0	0	0
42	0	0	0	0	0	0
7	0	1	0	0	0	0
14	0	0	0	1	0	0
17	0	0	0	1	0	0
38	0	0	0	1	0	0
31	0	0	0	0	0	0
55	0	0	0	1	0	1
42	0	0	0	1	0	0
13	0	0	0	0	1	0
13	0	1	0	1	0	0
54	0	0	0	1	0	1
58	0	0	0	1	0	1
17	0	0	0	1	0	0
5	0	0	0	0	0	0
43	0	0	0	1	0	0
32	0	0	0	1	0	0
20	0	0	1	0	0	0
31	0	0	0	1	0	0
32	0	0	0	1	0	0
22	0	1	0	1	0	0
26	0	0	0	0	0	0
3	0	0	0	1	0	0
5	1	1	1	0	0	0
7	0	0	0	0	0	0
16	0	0	0	0	0	0
7	0	1	0	0	0	0
43	0	0	0	1	1	0
3	0	0	0	1	0	0
27	0	0	0	0	0	0
18	0	0	0	0	0	0
26	0	0	0	0	0	0
69	0	0	0	0	0	1
28	0	0	0	1	0	0
26	0	0	0	1	1	0
9	0	0	0	1	0	0
28	0	0	0	1	0	0
93	0	0	0	1	0	1
41	0	0	0	1	0	0
24	0	0	0	1	0	0
9	0	1	1	0	0	0
29	0	0	0	1	0	0
27	0	1	1	0	0	0
38	0	0	0	1	0	0
3	0	0	0	1	0	0
65	0	0	0	1	0	1
21	0	0	0	1	0	0
36	0	1	0	1	0	0
10	0	0	0	0	0	0
15	0	0	0	0	0	0
23	0	0	0	1	0	0
36	0	0	0	1	0	0
2	0	1	0	1	0	0
46	0	0	0	1	0	1
19	0	1	1	0	0	0
54	0	0	0	0	0	1
20	0	0	0	0	0	0
41	0	0	0	0	0	0
30	0	0	0	1	0	0
10	0	1	0	1	0	0
58	0	0	0	0	0	1
40	0	1	0	0	0	0
4	0	1	0	1	0	0
55	0	0	0	1	0	1
24	0	0	0	0	0	0
4	0	0	0	1	0	0
47	0	0	0	0	0	1
7	0	0	0	0	0	0
60	0	1	0	1	0	1
21	0	0	0	1	0	0
7	0	1	0	1	0	0
57	0	0	0	1	0	1
57	0	0	0	1	0	1
44	0	0	0	1	0	0
35	0	0	0	1	0	0
20	0	1	1	0	0	0
35	0	0	0	0	0	0
5	0	0	0	1	0	0
37	0	0	0	1	0	0
25	0	0	0	1	0	0
28	0	0	0	1	0	0
16	0	0	0	0	0	0
48	0	0	1	0	0	1
11	0	0	0	1	0	0
12	0	0	0	0	0	0
60	0	1	0	1	0	1
20	0	0	0	0	0	0
28	0	0	0	0	0	0
32	0	0	0	0	0	0
33	0	0	0	1	0	0
25	0	1	0	1	0	0
13	0	0	0	0	0	0
59	0	0	0	1	0	1
36	0	0	0	0	1	0
31	0	0	1	0	0	0
12	0	0	0	0	0	0
34	0	0	0	0	0	0
12	0	0	0	0	0	0
12	0	0	0	0	1	0
67	0	0	0	0	0	1
32	0	0	0	1	0	0
36	0	0	0	1	0	0
9	0	0	0	0	0	0
20	0	0	0	1	0	0
62	0	0	0	0	0	1
49	0	0	0	1	0	1
48	0	0	1	0	0	1
35	0	1	1	0	0	0
25	0	0	0	1	0	0
62	0	0	0	0	0	1
25	0	0	0	1	0	0
34	0	0	0	0	0	0
28	0	0	0	0	0	0
38	0	0	0	1	0	0
65	0	0	1	0	0	1
29	0	0	0	0	0	0
19	0	0	1	0	0	0
28	0	0	0	0	0	0
7	1	1	1	0	0	0
15	0	0	0	1	0	0
54	0	0	0	0	1	1
33	0	0	0	0	0	0
49	0	0	0	1	0	1
66	0	0	0	0	0	1
33	0	0	0	1	0	0
64	0	0	0	1	0	1
28	0	0	0	0	0	0
14	0	0	0	1	0	0
30	0	0	0	1	0	0
20	0	1	0	1	0	0
10	0	0	0	0	0	0
28	0	0	0	0	0	0
19	0	0	0	1	1	0
43	0	0	0	0	0	0
14	0	0	0	0	0	0
25	0	0	0	1	0	0
9	0	1	0	1	0	0
26	0	0	0	1	0	0
24	0	0	0	1	0	0
35	0	0	0	0	1	0
62	0	0	0	0	0	1
9	0	0	0	0	0	0
29	0	0	0	1	0	0
37	0	0	0	1	0	0
10	0	0	0	1	1	0
46	0	0	0	1	0	1
28	0	0	0	0	0	0
28	0	0	0	0	1	0
71	0	0	0	1	0	1
19	0	0	0	0	0	0
18	0	0	0	0	0	0
8	0	0	0	0	0	0
44	0	0	0	1	1	0
3	0	0	0	0	0	0
14	0	0	0	1	0	0
75	0	0	1	0	0	1
9	0	0	0	1	0	0
20	0	0	0	1	0	0
57	0	0	0	1	0	1
32	0	0	0	0	0	0
10	0	0	0	1	0	0
14	0	0	0	0	0	0
3	0	0	1	0	0	0
28	0	0	0	1	0	0
21	0	0	0	0	0	0
57	0	0	0	1	0	1
56	0	0	0	1	0	1
25	0	0	0	0	0	0
47	0	0	0	0	0	1
28	0	0	0	0	0	0
23	0	1	0	1	0	0
41	0	0	0	0	0	0
45	0	1	0	1	0	0
28	0	0	0	1	0	0
64	0	0	0	1	0	1
9	1	1	1	0	0	0
36	0	0	0	0	0	0
31	0	0	0	1	0	0
50	1	1	1	0	0	1
55	0	1	1	0	0	1
84	0	0	0	0	0	1
15	0	0	0	0	0	0
25	0	0	0	1	0	0
39	0	0	0	1	0	0
21	0	0	0	1	0	0
25	0	0	0	1	0	0
22	0	0	0	0	0	0
25	0	0	0	0	0	0
31	0	0	0	0	0	0
1	0	0	0	1	0	0
9	0	0	0	1	0	0
26	0	0	0	1	0	0
29	0	0	0	0	0	0
42	0	0	0	1	0	0
28	0	0	0	1	0	0
75	1	0	0	1	0	1
13	0	1	0	0	0	0
71	0	0	0	1	1	1
25	0	0	0	0	0	0
44	0	0	0	1	0	0
34	0	0	0	1	0	0
3	0	1	0	1	0	0
2	0	1	0	1	0	0
4	0	0	0	0	0	0
23	0	0	0	0	0	0
38	0	0	0	0	0	0
16	0	1	0	1	0	0
22	0	0	0	1	0	0
21	0	0	0	1	0	0
10	0	0	0	0	0	0
14	0	0	0	1	0	0
47	0	0	0	0	0	1
48	0	0	0	0	0	1
19	0	0	1	0	0	0
27	0	0	0	0	0	0
8	0	0	0	0	0	0
26	0	0	0	0	0	0
16	0	1	1	0	0	0
7	0	0	0	1	0	0
2	1	1	1	0	0	0
20	0	0	0	0	0	0
40	0	1	0	1	0	0
24	0	1	0	1	0	0
28	1	0	1	0	0	0
28	0	0	0	1	0	0
39	0	1	0	1	0	0
22	0	1	0	1	0	0
30	0	0	0	0	0	0
25	0	1	1	0	0	0
7	0	1	1	0	0	0
22	0	0	0	1	0	0
32	0	0	1	0	0	0
30	0	0	0	1	0	0
20	0	0	0	0	1	0
34	0	0	0	1	0	0
19	0	1	0	0	0	0
50	1	1	1	0	0	1
47	0	0	0	0	0	1
7	0	0	0	0	0	0
9	0	0	0	0	0	0
30	0	0	0	0	0	0
36	0	0	0	1	0	0
18	0	0	0	1	0	0
20	0	1	0	0	0	0
6	0	0	0	0	0	0
59	0	0	0	1	0	1
28	0	1	1	0	0	0
22	0	0	0	1	0	0
30	0	0	0	1	0	0
50	0	0	0	1	0	1
33	0	0	0	1	0	0
24	0	1	0	1	0	0
28	0	0	0	0	0	0
46	0	1	0	1	0	1
23	0	0	1	0	0	0
37	0	0	0	0	0	0
49	0	0	0	0	0	1
31	0	0	0	0	1	0
36	0	0	0	0	0	0
34	0	0	0	1	0	0
12	0	0	0	1	0	0
21	0	0	0	1	0	0
14	0	0	0	1	0	0
34	0	0	0	0	0	0
36	0	0	0	1	0	0
64	0	0	0	1	1	1
5	0	1	0	1	0	0
17	0	0	0	1	0	0
25	0	0	0	1	0	0
16	0	0	0	0	0	0
27	0	0	0	1	0	0
30	0	0	0	0	1	0
43	0	0	0	1	0	0
34	0	0	0	0	0	0
48	0	0	0	1	0	1
40	0	1	0	1	0	0
24	0	0	1	0	0	0
25	0	1	1	0	0	0
30	0	0	1	0	0	0
54	0	0	0	1	0	1
25	0	1	0	1	0	0
10	0	1	0	0	0	0
33	0	0	0	0	1	0
2	0	1	0	1	0	0
14	0	0	0	0	0	0
32	0	0	1	0	0	0
35	0	0	0	0	0	0
47	0	0	0	1	0	1
12	0	0	0	1	0	0
3	0	1	1	0	0	0
23	0	0	0	0	0	0
18	0	1	1	0	0	0
33	0	0	0	0	0	0
51	0	0	0	0	0	1
32	0	0	0	1	0	0
6	0	0	0	0	0	0
40	0	0	0	0	0	0
40	0	0	0	1	0	0
5	0	0	0	0	0	0
42	0	0	0	0	0	0
23	0	0	0	0	0	0
43	0	0	0	0	0	0
30	0	0	0	0	1	0
25	0	0	0	0	0	0
22	0	0	0	1	0	0
38	0	1	0	1	0	0
28	0	0	0	0	0	0
17	0	0	0	1	0	0
33	0	0	1	0	0	0
20	0	0	0	1	0	0
49	0	0	0	0	0	1
27	0	0	0	1	0	0
17	0	0	0	1	0	0
22	0	0	0	1	0	0
31	1	0	1	0	0	0
6	0	1	0	0	0	0
32	0	0	0	0	1	0
60	0	0	0	1	0	1
16	0	0	0	1	0	0
12	0	0	0	0	0	0
5	0	0	0	0	0	0
38	0	0	0	0	0	0
6	0	1	0	0	0	0
27	0	0	0	1	0	0
43	0	0	0	1	0	0
7	0	0	0	0	0	0
25	0	0	0	0	0	0
0	0	0	0	0	1	0
59	0	0	0	1	0	1
49	0	0	0	0	0	1
2	0	1	0	0	0	0
26	0	0	0	1	0	0
36	0	0	0	1	0	0
33	0	0	0	0	0	0
40	1	0	1	0	0	0
33	0	0	0	0	0	0
45	0	0	0	0	0	0
50	0	0	0	1	0	1
20	0	0	0	1	0	0
33	1	0	1	0	0	0
14	0	0	0	0	0	0
36	0	0	0	0	1	0
5	0	0	0	0	0	0
45	0	0	1	0	0	0
24	0	0	0	0	0	0
8	0	0	0	0	0	0
5	0	0	0	0	0	0
22	0	0	0	0	0	0
21	1	0	1	0	0	0
8	0	0	0	1	1	0
30	0	0	0	1	0	0
3	0	0	0	0	0	0
33	0	0	0	1	0	0
17	0	0	0	1	0	0
1	0	0	1	0	1	0
19	0	0	0	1	0	0
5	0	0	0	1	0	0
24	0	0	0	1	0	0
35	0	1	1	0	0	0
47	0	0	0	0	0	1
47	0	0	0	1	0	1
11	0	0	0	1	0	0
28	0	0	0	1	0	0
30	0	0	0	1	0	0
10	0	0	0	0	0	0
9	0	1	0	0	0	0
27	0	0	0	0	0	0
5	0	0	0	0	0	0
8	0	1	0	1	0	0
36	0	0	0	1	0	0
58	0	0	0	1	0	1
8	0	0	0	1	0	0
47	0	0	0	0	0	1
5	0	0	0	1	0	0
42	0	0	0	1	0	0
32	0	0	0	1	0	0
23	0	1	0	0	0	0
24	0	0	1	0	0	0
35	0	0	0	1	0	0
57	0	0	0	1	0	1
23	0	0	0	0	0	0
21	0	1	0	1	0	0
36	0	0	0	1	0	0
45	0	0	0	1	0	0
29	0	0	0	1	0	0
3	0	0	0	0	0	0
22	0	0	1	0	0	0
4	0	0	0	1	0	0
15	0	0	0	1	0	0
14	0	0	0	1	1	0
30	0	0	0	0	1	0
6	0	1	0	1	0	0
27	0	0	0	0	0	0
84	0	0	0	1	0	1
24	0	0	0	1	0	0
17	0	0	0	0	0	0
5	0	1	0	0	0	0
63	0	0	0	0	0	1
38	0	0	0	0	0	0
45	0	0	0	1	0	0
30	0	1	1	0	0	0
28	0	0	0	0	0	0
25	0	0	0	1	0	0
24	0	0	0	0	0	0
6	0	1	0	0	0	0
43	0	0	0	1	0	0
56	0	0	0	0	1	1
28	0	0	0	0	1	0
22	0	0	0	0	0	0
19	0	0	0	1	0	0
34	0	0	0	1	0	0
33	0	0	0	1	1	0
45	0	0	0	1	0	0
82	0	0	0	1	0	1
17	0	0	0	1	0	0
26	0	0	0	0	0	0
39	0	0	0	1	0	0
29	0	0	0	1	0	0
6	0	0	0	0	0	0
40	0	0	0	1	0	0
43	0	0	0	0	0	0
17	0	0	0	0	0	0
60	0	0	0	1	0	1
32	0	0	0	0	0	0
62	0	0	0	0	0	1
31	0	1	0	1	0	0
25	0	0	0	0	0	0
37	0	0	0	1	0	0
14	0	0	0	0	1	0
22	0	0	0	0	0	0
37	0	0	1	0	0	0
37	0	0	0	1	0	0
15	0	0	0	1	0	0
47	0	0	0	0	0	1
64	0	0	0	0	0	1
46	0	0	0	0	0	1
35	0	1	0	1	0	0
7	0	0	0	0	0	0
52	0	0	0	0	0	1
20	0	1	0	1	0	0
32	0	0	0	1	0	0
38	0	0	0	0	0	0
45	0	0	0	0	0	0
31	0	0	0	1	0	0
5	0	0	0	0	0	0
7	0	0	0	0	0	0
35	0	1	0	1	0	0
21	0	0	0	0	0	0
5	0	0	0	1	0	0
54	1	0	0	1	0	1
66	0	0	0	0	0	1
16	0	0	0	0	0	0
43	0	0	1	0	0	0
18	0	0	0	0	0	0
48	0	0	0	1	1	1
22	0	0	0	0	0	0
21	1	0	1	0	0	0
23	0	0	0	0	0	0
4	0	0	0	0	0	0
5	0	1	0	0	0	0
9	0	0	0	1	0	0
14	0	0	0	0	0	0
25	0	0	0	1	0	0
63	0	0	0	0	0	1
15	0	0	0	0	0	0
42	0	0	0	0	0	0
12	0	0	0	0	0	0
4	1	1	1	0	0	0
34	0	0	0	1	0	0
61	0	0	0	0	0	1
52	0	0	0	1	0	1
5	0	0	0	1	0	0
36	0	0	0	1	0	0
21	0	0	1	0	0	0
24	0	1	1	0	0	0
4	0	0	0	0	0	0
27	0	0	0	0	0	0
33	0	0	0	1	0	0
27	0	0	0	1	1	0
10	0	1	0	1	0	0
30	0	1	0	1	0	0
14	0	0	0	1	0	0
4	0	1	0	1	0	0
1	0	0	0	1	0	0
38	0	0	0	0	0	0
27	0	0	0	0	0	0
37	0	1	1	0	0	0
28	0	0	0	1	0	0
10	0	1	1	0	0	0
55	0	0	0	0	0	1
67	0	0	0	0	0	1
55	0	0	0	1	0	1
34	0	0	0	0	0	0
14	0	0	0	0	0	0
27	0	0	0	1	0	0
27	0	0	0	1	0	0
25	0	0	0	1	0	0
42	0	0	0	1	0	0
27	0	0	0	1	1	0
22	0	0	0	1	0	0
14	0	0	0	1	1	0
27	0	1	1	0	0	0
18	0	1	0	1	0	0
26	0	0	0	0	0	0
36	0	0	0	0	0	0
54	1	0	1	0	0	1
25	0	0	0	1	0	0
25	0	0	0	0	1	0
42	0	0	0	1	0	0
8	0	0	0	1	0	0
20	0	0	0	0	0	0
18	0	1	1	0	0	0
16	0	0	0	0	0	0
17	0	1	0	0	0	0
56	0	0	0	1	0	1
30	0	1	0	1	0	0
13	0	0	0	1	0	0
19	0	1	0	0	0	0
19	0	0	0	1	0	0
64	0	0	1	0	0	1
15	0	1	0	1	0	0
11	0	0	0	1	0	0
23	0	1	1	0	0	0
28	0	0	0	1	0	0
20	0	1	1	0	0	0
55	0	0	0	1	0	1
6	0	1	0	0	0	0
45	0	0	0	1	0	0
44	0	0	0	0	0	0
16	0	0	0	1	0	0
69	0	0	0	0	0	1
52	0	0	0	0	0	1
70	0	0	0	1	0	1
29	0	0	1	0	0	0
19	0	0	0	0	0	0
39	0	0	0	1	0	0
39	0	0	1	0	0	0
75	0	0	0	0	0	1
18	0	0	0	1	0	0
23	0	0	0	0	1	0
24	0	0	0	1	0	0
29	0	0	0	1	0	0
12	0	0	0	0	1	0
20	0	0	0	1	0	0
31	0	0	0	1	0	0
26	0	0	0	1	0	0
19	0	0	0	1	0	0
16	0	0	0	1	0	0
9	0	0	0	0	0	0
38	0	0	1	0	0	0
44	0	0	0	1	0	0
2	0	0	0	1	1	0
35	0	0	1	0	0	0
33	0	0	1	0	0	0
43	0	0	0	1	0	0
22	0	0	0	1	0	0
18	0	0	1	0	0	0
23	0	0	0	1	0	0
29	0	0	0	1	0	0
26	0	0	0	1	0	0
56	0	0	0	0	0	1
15	1	1	0	1	0	0
72	0	0	0	0	0	1
10	0	0	0	1	0	0
22	0	0	0	0	0	0
40	0	1	0	0	0	0
37	0	0	0	0	0	0
13	0	0	0	1	1	0
11	0	0	0	1	0	0
7	0	0	0	0	0	0
25	0	0	0	1	0	0
52	0	0	0	0	0	1
25	0	0	0	0	0	0
10	0	0	0	1	1	0
7	0	0	0	1	0	0
12	0	0	0	1	0	0
26	0	0	0	1	0	0
11	0	1	0	1	0	0
52	0	0	0	0	0	1
61	0	0	1	0	0	1
9	0	0	0	0	0	0
24	0	0	0	1	0	0
34	1	0	1	0	0	0
13	0	1	1	0	0	0
21	0	0	0	1	0	0
18	0	1	0	0	0	0
31	0	0	0	1	0	0
45	0	0	0	1	0	0
35	0	0	0	1	0	0
35	0	0	0	1	0	0
59	0	0	0	1	0	1
31	0	0	0	1	0	0
57	0	0	0	1	0	1
32	0	0	0	0	0	0
16	0	0	0	0	0	0
18	0	1	0	1	0	0
41	0	0	0	1	0	0
33	0	0	0	1	0	0
29	0	0	0	0	1	0
22	0	1	1	0	0	0
46	0	0	0	1	0	1
28	0	1	0	0	0	0
54	0	0	0	0	0	1
45	0	0	0	1	1	0
0	0	0	0	1	0	0
25	0	0	0	1	0	0
7	0	0	0	0	0	0
8	0	0	0	0	0	0
23	0	0	0	1	0	0
23	0	0	0	1	0	0
48	0	0	0	1	0	1
9	0	0	0	0	0	0
18	0	1	0	0	0	0
36	0	0	0	1	0	0
18	0	0	0	1	0	0
45	0	0	0	0	0	0
16	0	0	0	0	0	0
11	0	1	1	0	0	0
6	0	0	0	0	0	0
28	0	0	0	1	0	0
30	0	0	0	1	0	0
26	0	0	0	1	0	0
27	0	0	0	0	0	0
20	0	0	0	1	0	0
17	0	1	1	0	0	0
45	0	1	0	1	0	0
37	0	0	0	1	0	0
26	0	0	0	1	0	0
43	0	0	0	0	0	0
17	0	0	0	1	0	0
19	0	0	0	0	0	0
25	0	0	0	1	0	0
13	0	0	0	1	0	0
21	0	0	0	1	0	0
38	0	0	0	0	0	0
23	0	0	1	0	0	0
25	0	0	0	1	0	0
52	0	0	0	0	0	1
30	0	1	1	0	0	0
7	0	0	0	0	0	0
37	0	0	1	0	0	0
33	0	0	0	0	0	0
12	1	1	0	1	0	0
49	0	0	0	1	0	1
8	0	0	0	0	0	0
10	0	0	0	1	0	0
16	0	0	0	0	0	0
16	0	1	1	0	0	0
23	0	0	0	1	0	0
19	0	0	0	0	0	0
24	0	0	0	1	0	0
49	0	0	0	1	0	1
28	0	0	0	1	0	0
59	0	0	0	0	1	1
22	0	0	0	0	0	0
12	0	0	0	0	0	0
35	0	1	0	0	0	0
76	0	0	0	0	0	1
49	1	0	0	1	0	1
24	0	0	0	1	0	0
90	0	0	0	0	0	1
27	1	1	1	0	0	0
26	0	0	1	0	0	0
20	0	0	0	1	0	0
6	0	0	0	0	0	0
22	0	1	1	0	0	0
17	0	0	1	0	0	0
36	0	0	0	1	0	0
3	0	1	0	1	0	0
26	0	0	0	0	0	0
18	0	0	0	1	0	0
40	0	1	1	0	0	0
38	0	0	1	0	0	0
15	0	0	0	0	0	0
70	0	0	0	1	0	1
40	0	0	0	0	0	0
11	0	0	0	0	0	0
65	0	0	0	1	0	1
24	0	0	0	0	0	0
32	0	0	1	0	0	0
41	0	0	0	0	0	0
28	0	0	1	0	0	0
25	0	1	1	0	0	0
48	0	0	0	1	0	1
55	0	0	0	1	0	1
36	0	0	0	1	0	0
3	0	0	0	1	0	0
8	0	1	0	1	0	0
24	0	0	0	1	0	0
9	0	1	0	0	0	0
11	0	0	0	0	0	0
11	0	0	0	0	0	0
50	0	0	0	1	0	1
38	0	0	0	1	0	0
17	0	0	0	0	0	0
15	1	1	1	0	0	0
44	0	0	0	1	0	0
47	0	0	0	0	0	1
53	0	0	0	1	0	1
36	0	0	0	1	0	0
30	0	1	1	0	0	0
45	0	0	0	1	0	0
39	0	0	0	0	0	0
45	0	1	0	0	0	0
30	0	0	0	1	0	0
38	0	0	0	1	0	0
50	0	1	1	0	0	1
70	0	1	0	1	0	1
27	0	1	0	1	0	0
42	0	0	0	1	0	0
72	0	0	0	1	0	1
41	0	0	1	0	0	0
30	0	0	0	1	0	0
25	0	0	0	1	0	0
49	0	0	0	1	1	1
25	0	1	0	1	0	0
25	0	1	0	1	0	0
21	0	0	0	1	0	0
30	0	0	0	1	0	0
35	0	1	1	0	0	0
35	0	0	0	0	0	0
11	0	1	0	1	0	0
47	0	1	0	1	0	1
31	0	0	0	1	0	0
14	0	0	0	0	0	0
38	0	0	0	0	0	0
32	0	0	0	1	0	0
25	0	1	0	0	0	0
12	0	1	0	0	0	0
[truncated: 7,749 more rows]
